# Supplementary material for: Bis(2-fluoro­benzoato-κO)bis­(pyridin-2-amine-κN 1)zinc(II)
Source: Acta Crystallogr Sect E Struct Rep Online. 2009 Jul 18;65(Pt 8):m950. doi: 10.1107/S1600536809027779 (PMC2977469; doi:10.1107/S1600536809027779)
Supplement: Supplementary file 1 [file e-65-0m950-sup1.cif]

##############################################################################
###                                                                        ###
###        Electronic paper (Acta Crystallographica Section E)             ###
###                                                                        ###
##############################################################################
#                                                                            #
# This CIF contains the data in a paper accepted for publication in Acta     #
# Crystallographica Section E. It conforms to the requirements of Notes      #
# for Authors for Section E, and has been peer reviewed under the auspices   #
# of the IUCr Commission on Journals.                                        #
#                                                                            #
# Full details of the Crystallographic Information File format               #
# are given in the paper "The Crystallographic Information File (CIF):       #
# a New Standard Archive File for Crystallography" by S. R. Hall, F. H.      #
# Allen and I. D. Brown [Acta Cryst. (1991), A47, 655-685].                  #
#                                                                            #
# The current version of the core CIF dictionary is obtainable from          #
# ftp://ftp.iucr.org/pub/cif_core.dic. The current version number is 2.4.    #
#                                                                            #
# Software is freely available for graphical display of the structure(s) in  #
# this CIF.  For information consult the CIF home page http://www.iucr.org/  #
# cif/home.html                                                              #
#                                                                            #
# This file may be used for bona fide research purposes within the           #
# scientific community so long as proper attribution is given to the journal # 
# article from which it was obtained.                                        #
#                                                                            #
##############################################################################
                                             
data_I
_audit_creation_method     SHELXL-97
_chemical_name_systematic
;
Bis(2-fluorobenzoato-\k<i>O</i>)bis(pyridin-2-amine-\k<i>N</i>^1^)zinc(II)
;
_chemical_name_common     ?
_chemical_formula_moiety     'C24 H20 F2 N4 O4 Zn'
_chemical_formula_sum     'C24 H20 F2 N4 O4 Zn'
_chemical_formula_iupac     '[Zn (C7 H4 F O2)2 (C5 H6 N2)2]'
_chemical_formula_weight     531.83
_chemical_melting_point     ?
_symmetry_cell_setting     monoclinic
_symmetry_space_group_name_H-M     'P 21/c'
_symmetry_space_group_name_Hall     '-P 2ybc'
loop_
    _symmetry_equiv_pos_as_xyz
    'x, y, z'
    '-x, y+1/2, -z+1/2'
    '-x, -y, -z'
    'x, -y-1/2, z-1/2'
_cell_length_a     9.1259(7)
_cell_length_b     11.1020(9)
_cell_length_c     24.5707(17)
_cell_angle_alpha     90.00
_cell_angle_beta     108.048(2)
_cell_angle_gamma     90.00
_cell_volume     2366.9(3)
_cell_formula_units_Z     4
_cell_measurement_reflns_used     785
_cell_measurement_theta_min     2.41
_cell_measurement_theta_max     28.0
_cell_measurement_temperature     293(2)
_exptl_crystal_description     block
_exptl_crystal_colour     colorless
_exptl_crystal_size_max     0.25
_exptl_crystal_size_mid     0.20
_exptl_crystal_size_min     0.18
_exptl_crystal_density_diffrn     1.492
_exptl_crystal_density_meas     ?
_exptl_crystal_density_method     'not measured'
_exptl_crystal_F_000     1088
_exptl_absorpt_coefficient_mu     1.092
_exptl_absorpt_correction_type     multi-scan
_exptl_absorpt_process_details     '(SADABS; Sheldrick, 2000)'
_exptl_absorpt_correction_T_min     0.7720
_exptl_absorpt_correction_T_max     0.8277
_exptl_special_details
;
;
_diffrn_ambient_temperature     293(2)
_diffrn_radiation_type     MoK\a
_diffrn_radiation_wavelength     0.71073
_diffrn_radiation_source     'fine-focus sealed tube'
_diffrn_radiation_monochromator     graphite
_diffrn_measurement_device_type     'Bruker SMART APEX CCD'
_diffrn_measurement_method     '\f and \w'
_diffrn_detector_area_resol_mean     ?
_diffrn_reflns_number     13150
_diffrn_reflns_av_R_equivalents     0.0161
_diffrn_reflns_av_sigmaI/netI     0.0232
_diffrn_reflns_theta_min     2.03
_diffrn_reflns_theta_max     26.00
_diffrn_reflns_theta_full     26.00
_diffrn_measured_fraction_theta_max     0.998
_diffrn_measured_fraction_theta_full     0.998
_diffrn_reflns_limit_h_min     -10
_diffrn_reflns_limit_h_max     11
_diffrn_reflns_limit_k_min     -13
_diffrn_reflns_limit_k_max     11
_diffrn_reflns_limit_l_min     -30
_diffrn_reflns_limit_l_max     26
_diffrn_standards_number     ?
_diffrn_standards_interval_count     ?
_diffrn_standards_interval_time     ?
_diffrn_standards_decay_%     ?
_refine_special_details
;
Refinement of <i>F</i>^2^ against ALL reflections. The weighted <i>R</i>-factor
<i>wR</i> and goodness of fit <i>S</i> are based on <i>F</i>^2^, conventional
<i>R</i>-factors <i>R</i> are based on <i>F</i>, with <i>F</i> set to zero for
negative <i>F</i>^2^. The threshold expression of <i>F</i>^2^ >
\s(<i>F</i>^2^) is used only for calculating <i>R</i>-factors(gt) <i>etc</i>.
and is not relevant to the choice of reflections for refinement.
<i>R</i>-factors based on <i>F</i>^2^ are statistically about twice as large
as those based on <i>F</i>, and <i>R</i>- factors based on ALL data will be
even larger.
;
_reflns_number_total     4645
_reflns_number_gt     3838
_reflns_threshold_expression     I>2\s(I)
_refine_ls_structure_factor_coef     Fsqd
_refine_ls_matrix_type     full
_refine_ls_R_factor_all     0.0511
_refine_ls_R_factor_gt     0.0427
_refine_ls_wR_factor_gt     0.1231
_refine_ls_wR_factor_ref     0.1308
_refine_ls_goodness_of_fit_ref     1.043
_refine_ls_restrained_S_all     1.043
_refine_ls_number_reflns     4645
_refine_ls_number_parameters     334
_refine_ls_number_restraints     0
_refine_ls_hydrogen_treatment     constr
_refine_ls_weighting_scheme     calc
_refine_ls_weighting_details
          'calc w=1/[\s^2^(Fo^2^)+(0.077P)^2^+0.6445P] where P=(Fo^2^+2Fc^2^)/3'
_atom_sites_solution_hydrogens     geom
_atom_sites_solution_primary     direct
_atom_sites_solution_secondary     difmap
_refine_ls_shift/su_max     0.001
_refine_ls_shift/su_mean     0.000
_refine_diff_density_max     0.498
_refine_diff_density_min     -0.276
_refine_ls_extinction_method     none
_refine_ls_extinction_coef     ?
loop_
    _atom_type_symbol
    _atom_type_description
    _atom_type_scat_dispersion_real
    _atom_type_scat_dispersion_imag
    _atom_type_scat_source
    'C' 'C' 0.0033 0.0016
                         'International Tables Vol C Tables 4.2.6.8 and 6.1.1.4'
    'H' 'H' 0.0000 0.0000
                         'International Tables Vol C Tables 4.2.6.8 and 6.1.1.4'
    'F' 'F' 0.0171 0.0103
                         'International Tables Vol C Tables 4.2.6.8 and 6.1.1.4'
    'N' 'N' 0.0061 0.0033
                         'International Tables Vol C Tables 4.2.6.8 and 6.1.1.4'
    'O' 'O' 0.0106 0.0060
                         'International Tables Vol C Tables 4.2.6.8 and 6.1.1.4'
    'Zn' 'Zn' 0.2839 1.4301
                         'International Tables Vol C Tables 4.2.6.8 and 6.1.1.4'
_computing_data_collection     'SMART (Bruker, 2000)'
_computing_cell_refinement     'SAINT (Bruker, 2000)'
_computing_data_reduction     'SAINT (Bruker, 2000)'
_computing_structure_solution     'SHELXS (Sheldrick, 2008)'
_computing_structure_refinement     'SHELXL (Sheldrick, 2008)'
_computing_molecular_graphics     'SHELXTL (Sheldrick, 2008)'
_computing_publication_material     'SHELXTL (Sheldrick, 2008)'
loop_
    _atom_site_type_symbol
    _atom_site_label
    _atom_site_fract_x
    _atom_site_fract_y
    _atom_site_fract_z
    _atom_site_U_iso_or_equiv
    _atom_site_adp_type
    _atom_site_calc_flag
    _atom_site_refinement_flags
    _atom_site_occupancy
    _atom_site_disorder_assembly
    _atom_site_disorder_group
    Zn Zn1 0.69105(4) -0.07190(3) 0.378555(11) 0.06568(15) Uani d . 1 . .
    O O1 0.9562(3) 0.0314(3) 0.36588(9) 0.1045(8) Uani d . 1 . .
    O O2 0.7767(3) -0.0875(2) 0.31487(9) 0.0835(6) Uani d . 1 . .
    O O3 0.6376(3) 0.06015(18) 0.42292(10) 0.0884(7) Uani d . 1 . .
    O O4 0.5834(4) 0.1323(3) 0.33750(11) 0.1169(9) Uani d . 1 . .
    N N1 0.8367(2) -0.1820(2) 0.43970(9) 0.0634(5) Uani d . 1 . .
    N N2 0.8527(3) -0.0615(2) 0.51811(10) 0.0716(6) Uani d . 1 . .
    H H2A 0.7811 -0.0165 0.4967 0.086 Uiso d R 1 . .
    H H2B 0.8928 -0.0447 0.5538 0.086 Uiso d R 1 . .
    N N3 0.4880(2) -0.1672(2) 0.35345(9) 0.0638(5) Uani d . 1 . .
    N N4 0.5189(4) -0.2413(3) 0.27024(11) 0.0985(9) Uani d . 1 . .
    H H4B 0.6070 -0.2060 0.2786 0.118 Uiso d R 1 . .
    H H4C 0.4860 -0.2826 0.2392 0.118 Uiso d R 1 . .
    C C1 0.9007(3) -0.0286(3) 0.32286(11) 0.0658(6) Uani d . 1 . .
    C C2 0.9760(3) -0.0354(3) 0.27689(12) 0.0663(7) Uani d . 1 B .
    C C3 1.1117(4) 0.0251(3) 0.28201(18) 0.0943(10) Uani d . 1 . .
    H H3A 1.1558 0.0718 0.3144 0.113 Uiso calc PR 0.50 A 1
    F F1 1.1788(7) 0.0903(6) 0.3380(3) 0.155(2) Uani d P 0.50 B 2
    C C4 1.1843(5) 0.0177(5) 0.2398(3) 0.1265(18) Uani d . 1 B .
    H H4A 1.2753 0.0594 0.2435 0.152 Uiso calc R 1 . .
    C C5 1.1190(7) -0.0514(6) 0.1936(3) 0.136(2) Uani d . 1 . .
    H H5A 1.1673 -0.0575 0.1655 0.163 Uiso calc R 1 B .
    C C6 0.9885(6) -0.1112(5) 0.18654(18) 0.1150(14) Uani d . 1 B .
    H H6A 0.9461 -0.1573 0.1538 0.138 Uiso calc R 1 . .
    C C7 0.9163(4) -0.1044(3) 0.22799(13) 0.0822(9) Uani d . 1 . .
    H H7A 0.8255 -0.1471 0.2231 0.099 Uiso calc PR 0.50 B 3
    F F2 0.7836(4) -0.1724(4) 0.21912(14) 0.0941(11) Uani d P 0.50 B 4
    C C8 0.5867(3) 0.1415(3) 0.38668(13) 0.0768(8) Uani d . 1 . .
    C C9 0.5172(3) 0.2517(3) 0.40796(12) 0.0707(7) Uani d . 1 D .
    C C10 0.4409(5) 0.2449(4) 0.44744(17) 0.1011(11) Uani d . 1 . .
    H H10A 0.4357 0.1708 0.4644 0.121 Uiso calc PR 0.50 C 5
    F F3 0.4654(14) 0.1351(9) 0.4726(4) 0.224(4) Uani d P 0.50 D 6
    C C11 0.3718(6) 0.3414(5) 0.4633(2) 0.1287(17) Uani d . 1 D .
    H H11A 0.3202 0.3320 0.4902 0.154 Uiso calc R 1 . .
    C C12 0.3779(5) 0.4498(5) 0.4402(2) 0.1193(15) Uani d . 1 . .
    H H12A 0.3288 0.5154 0.4505 0.143 Uiso calc R 1 D .
    C C13 0.4567(5) 0.4637(4) 0.4015(2) 0.1106(13) Uani d . 1 D .
    H H13A 0.4655 0.5390 0.3862 0.133 Uiso calc R 1 . .
    C C14 0.5223(4) 0.3637(3) 0.38576(17) 0.0946(10) Uani d . 1 . .
    H H14A 0.5730 0.3728 0.3585 0.114 Uiso calc PR 0.50 D 7
    F F4 0.6067(6) 0.3817(4) 0.3530(2) 0.1135(15) Uani d P 0.50 D 8
    C C15 0.8819(4) -0.2827(3) 0.41838(13) 0.0803(8) Uani d . 1 . .
    H H15A 0.8346 -0.3002 0.3799 0.096 Uiso calc R 1 . .
    C C16 0.9906(4) -0.3591(3) 0.44900(17) 0.0921(9) Uani d . 1 . .
    H H16A 1.0179 -0.4272 0.4323 0.111 Uiso calc R 1 . .
    C C17 1.0612(4) -0.3324(3) 0.50709(16) 0.0888(9) Uani d . 1 . .
    H H17A 1.1377 -0.3827 0.5296 0.107 Uiso calc R 1 . .
    C C18 1.0180(3) -0.2340(3) 0.53020(13) 0.0768(8) Uani d . 1 . .
    H H18A 1.0644 -0.2162 0.5687 0.092 Uiso calc R 1 . .
    C C19 0.9016(3) -0.1578(2) 0.49576(10) 0.0606(6) Uani d . 1 . .
    C C20 0.4016(4) -0.1603(3) 0.38926(13) 0.0765(7) Uani d . 1 . .
    H H20A 0.4384 -0.1141 0.4223 0.092 Uiso calc R 1 . .
    C C21 0.2633(4) -0.2177(3) 0.37954(17) 0.0867(9) Uani d . 1 . .
    H H21A 0.2080 -0.2120 0.4055 0.104 Uiso calc R 1 . .
    C C22 0.2084(4) -0.2842(3) 0.32992(18) 0.0908(10) Uani d . 1 . .
    H H22A 0.1143 -0.3238 0.3218 0.109 Uiso calc R 1 . .
    C C23 0.2914(4) -0.2918(3) 0.29318(14) 0.0833(9) Uani d . 1 . .
    H H23A 0.2541 -0.3366 0.2598 0.100 Uiso calc R 1 . .
    C C24 0.4341(3) -0.2322(2) 0.30510(12) 0.0692(7) Uani d . 1 . .
loop_
    _atom_site_aniso_label
    _atom_site_aniso_U_11
    _atom_site_aniso_U_22
    _atom_site_aniso_U_33
    _atom_site_aniso_U_12
    _atom_site_aniso_U_13
    _atom_site_aniso_U_23
    Zn1 0.0722(2) 0.0778(2) 0.04154(19) -0.01443(14) 0.00970(14) -0.00021(12)
    O1 0.1209(19) 0.1082(17) 0.0622(13) -0.0016(15) -0.0042(12) -0.0207(12)
    O2 0.0868(14) 0.1085(16) 0.0585(11) -0.0235(12) 0.0275(10) -0.0056(10)
    O3 0.1029(16) 0.0703(13) 0.0712(13) -0.0056(10) -0.0036(12) 0.0099(9)
    O4 0.143(2) 0.129(2) 0.0806(17) 0.0444(19) 0.0377(16) 0.0251(16)
    N1 0.0669(12) 0.0705(13) 0.0498(11) -0.0109(10) 0.0136(9) 0.0004(9)
    N2 0.0803(15) 0.0780(15) 0.0471(11) -0.0004(11) 0.0059(11) -0.0008(10)
    N3 0.0636(12) 0.0679(13) 0.0518(11) -0.0068(10) 0.0061(9) 0.0010(9)
    N4 0.0970(19) 0.125(2) 0.0697(16) -0.0311(17) 0.0199(14) -0.0357(16)
    C1 0.0700(16) 0.0686(15) 0.0487(13) 0.0060(13) 0.0035(11) 0.0076(12)
    C2 0.0594(14) 0.0699(15) 0.0645(15) 0.0093(12) 0.0116(12) 0.0204(13)
    C3 0.0734(19) 0.088(2) 0.115(3) 0.0021(17) 0.0206(19) 0.031(2)
    F1 0.119(4) 0.137(5) 0.195(7) -0.042(3) 0.026(4) -0.008(4)
    C4 0.077(2) 0.139(4) 0.174(5) 0.014(3) 0.054(3) 0.070(4)
    C5 0.120(4) 0.180(6) 0.133(4) 0.058(4) 0.074(4) 0.066(4)
    C6 0.110(3) 0.167(4) 0.078(2) 0.039(3) 0.043(2) 0.016(3)
    C7 0.0791(19) 0.108(2) 0.0595(16) 0.0155(17) 0.0223(14) 0.0096(16)
    F2 0.085(2) 0.134(3) 0.0648(19) -0.030(2) 0.0249(17) -0.040(2)
    C8 0.0685(16) 0.0784(19) 0.0685(17) -0.0052(14) -0.0005(13) 0.0200(15)
    C9 0.0593(14) 0.0695(17) 0.0711(16) -0.0056(12) 0.0024(12) 0.0139(13)
    C10 0.131(3) 0.086(2) 0.091(2) -0.030(2) 0.042(2) 0.0014(19)
    F3 0.339(13) 0.194(8) 0.187(7) -0.059(8) 0.150(8) -0.001(6)
    C11 0.136(4) 0.135(4) 0.136(4) -0.039(3) 0.073(3) -0.033(3)
    C12 0.094(3) 0.118(4) 0.144(4) 0.003(2) 0.035(3) -0.021(3)
    C13 0.113(3) 0.076(2) 0.129(3) 0.018(2) 0.017(3) 0.025(2)
    C14 0.089(2) 0.089(2) 0.102(2) 0.0056(18) 0.0255(19) 0.029(2)
    F4 0.172(4) 0.090(3) 0.121(3) -0.015(3) 0.106(3) 0.015(2)
    C15 0.093(2) 0.081(2) 0.0661(17) -0.0059(16) 0.0231(15) -0.0037(15)
    C16 0.092(2) 0.080(2) 0.106(3) 0.0051(18) 0.034(2) -0.0042(19)
    C17 0.0722(18) 0.080(2) 0.104(2) 0.0020(15) 0.0115(17) 0.0141(19)
    C18 0.0678(16) 0.0799(19) 0.0685(16) -0.0092(14) 0.0003(13) 0.0102(14)
    C19 0.0559(13) 0.0696(15) 0.0516(12) -0.0148(11) 0.0097(10) 0.0071(11)
    C20 0.0832(19) 0.0736(18) 0.0721(17) -0.0086(14) 0.0235(15) -0.0016(14)
    C21 0.0767(19) 0.079(2) 0.109(3) -0.0037(16) 0.0346(18) 0.0059(18)
    C22 0.0663(17) 0.0722(19) 0.122(3) -0.0099(14) 0.0109(19) 0.0084(19)
    C23 0.0765(18) 0.0679(17) 0.085(2) -0.0096(14) -0.0043(16) -0.0052(15)
    C24 0.0690(15) 0.0647(15) 0.0618(15) -0.0022(12) 0.0025(12) -0.0003(12)
_geom_special_details
;
All e.s.d.'s (except the e.s.d. in the dihedral angle between two l.s. planes)
are estimated using the full covariance matrix. The cell e.s.d.'s are taken
into account individually in the estimation of e.s.d.'s in distances, angles
and torsion angles; correlations between e.s.d.'s in cell parameters are only
used when they are defined by crystal symmetry. An approximate (isotropic)
treatment of cell e.s.d.'s is used for estimating e.s.d.'s involving l.s.
planes.
;
loop_
    _geom_bond_atom_site_label_1
    _geom_bond_atom_site_label_2
    _geom_bond_site_symmetry_2
    _geom_bond_distance
    _geom_bond_publ_flag
    Zn1 O2 . 1.962(2) ?
    Zn1 O3 . 1.976(3) ?
    Zn1 N3 . 2.056(2) ?
    Zn1 N1 . 2.069(2) ?
    Zn1 O4 . 2.551(3) ?
    Zn1 O1 . 2.781(3) ?
    O1 C1 . 1.219(3) ?
    O2 C1 . 1.268(3) ?
    O3 C8 . 1.252(3) ?
    O4 C8 . 1.204(4) ?
    N1 C19 . 1.347(3) ?
    N1 C15 . 1.352(4) ?
    N2 C19 . 1.340(4) ?
    N2 H2A . 0.8599 ?
    N2 H2B . 0.8603 ?
    N3 C24 . 1.346(3) ?
    N3 C20 . 1.353(4) ?
    N4 C24 . 1.324(4) ?
    N4 H4B . 0.8601 ?
    N4 H4C . 0.8601 ?
    C1 C2 . 1.495(4) ?
    C2 C3 . 1.380(4) ?
    C2 C7 . 1.386(5) ?
    C3 C4 . 1.395(6) ?
    C3 F1 . 1.506(8) ?
    C3 H3A . 0.9300 ?
    C4 C5 . 1.347(8) ?
    C4 H4A . 0.9300 ?
    C5 C6 . 1.327(8) ?
    C5 H5A . 0.9300 ?
    C6 C7 . 1.375(5) ?
    C6 H6A . 0.9300 ?
    C7 F2 . 1.386(5) ?
    C7 H7A . 0.9300 ?
    C8 C9 . 1.542(5) ?
    C9 C10 . 1.360(5) ?
    C9 C14 . 1.365(4) ?
    C10 F3 . 1.353(10) ?
    C10 C11 . 1.359(6) ?
    C10 H10A . 0.9300 ?
    C11 C12 . 1.339(7) ?
    C11 H11A . 0.9300 ?
    C12 C13 . 1.368(7) ?
    C12 H12A . 0.9300 ?
    C13 C14 . 1.372(6) ?
    C13 H13A . 0.9300 ?
    C14 F4 . 1.291(5) ?
    C14 H14A . 0.9300 ?
    C15 C16 . 1.344(5) ?
    C15 H15A . 0.9300 ?
    C16 C17 . 1.404(5) ?
    C16 H16A . 0.9300 ?
    C17 C18 . 1.345(5) ?
    C17 H17A . 0.9300 ?
    C18 C19 . 1.416(4) ?
    C18 H18A . 0.9300 ?
    C20 C21 . 1.367(4) ?
    C20 H20A . 0.9300 ?
    C21 C22 . 1.380(5) ?
    C21 H21A . 0.9300 ?
    C22 C23 . 1.349(5) ?
    C22 H22A . 0.9300 ?
    C23 C24 . 1.408(4) ?
    C23 H23A . 0.9300 ?
loop_
    _geom_angle_atom_site_label_1
    _geom_angle_atom_site_label_2
    _geom_angle_atom_site_label_3
    _geom_angle_site_symmetry_1
    _geom_angle_site_symmetry_3
    _geom_angle
    _geom_angle_publ_flag
    O2 Zn1 O3 . . 137.12(10) ?
    O2 Zn1 N3 . . 105.09(9) ?
    O3 Zn1 N3 . . 101.17(10) ?
    O2 Zn1 N1 . . 101.66(10) ?
    O3 Zn1 N1 . . 104.50(9) ?
    N3 Zn1 N1 . . 103.33(8) ?
    O2 Zn1 O4 . . 87.86(9) ?
    O3 Zn1 O4 . . 55.12(9) ?
    N3 Zn1 O4 . . 97.91(10) ?
    N1 Zn1 O4 . . 153.41(10) ?
    C1 O2 Zn1 . . 112.85(18) ?
    C8 O3 Zn1 . . 104.1(2) ?
    C19 N1 C15 . . 118.1(2) ?
    C19 N1 Zn1 . . 127.21(19) ?
    C15 N1 Zn1 . . 114.31(18) ?
    C19 N2 H2A . . 120.0 ?
    C19 N2 H2B . . 120.0 ?
    H2A N2 H2B . . 120.0 ?
    C24 N3 C20 . . 118.5(2) ?
    C24 N3 Zn1 . . 126.11(19) ?
    C20 N3 Zn1 . . 115.36(18) ?
    C24 N4 H4B . . 120.0 ?
    C24 N4 H4C . . 120.0 ?
    H4B N4 H4C . . 120.0 ?
    O1 C1 O2 . . 121.8(3) ?
    O1 C1 C2 . . 121.2(3) ?
    O2 C1 C2 . . 117.0(2) ?
    C3 C2 C7 . . 116.6(3) ?
    C3 C2 C1 . . 121.1(3) ?
    C7 C2 C1 . . 122.3(3) ?
    C2 C3 C4 . . 121.6(4) ?
    C2 C3 F1 . . 114.6(4) ?
    C4 C3 F1 . . 123.6(5) ?
    C2 C3 H3A . . 119.2 ?
    C4 C3 H3A . . 119.2 ?
    C5 C4 C3 . . 118.2(4) ?
    C5 C4 H4A . . 120.9 ?
    C3 C4 H4A . . 120.9 ?
    C6 C5 C4 . . 122.7(5) ?
    C6 C5 H5A . . 118.7 ?
    C4 C5 H5A . . 118.7 ?
    C5 C6 C7 . . 119.5(5) ?
    C5 C6 H6A . . 120.3 ?
    C7 C6 H6A . . 120.3 ?
    C6 C7 F2 . . 116.7(4) ?
    C6 C7 C2 . . 121.5(4) ?
    F2 C7 C2 . . 121.8(3) ?
    C6 C7 H7A . . 119.3 ?
    C2 C7 H7A . . 119.3 ?
    O4 C8 O3 . . 122.8(3) ?
    O4 C8 C9 . . 121.5(3) ?
    O3 C8 C9 . . 115.6(3) ?
    C10 C9 C14 . . 115.1(3) ?
    C10 C9 C8 . . 123.6(3) ?
    C14 C9 C8 . . 121.3(3) ?
    F3 C10 C11 . . 127.2(5) ?
    F3 C10 C9 . . 109.1(5) ?
    C11 C10 C9 . . 123.1(4) ?
    C11 C10 H10A . . 118.5 ?
    C9 C10 H10A . . 118.5 ?
    C12 C11 C10 . . 120.3(4) ?
    C12 C11 H11A . . 119.9 ?
    C10 C11 H11A . . 119.9 ?
    C11 C12 C13 . . 119.7(5) ?
    C11 C12 H12A . . 120.2 ?
    C13 C12 H12A . . 120.2 ?
    C12 C13 C14 . . 118.3(4) ?
    C12 C13 H13A . . 120.8 ?
    C14 C13 H13A . . 120.8 ?
    F4 C14 C9 . . 119.4(4) ?
    F4 C14 C13 . . 116.6(4) ?
    C9 C14 C13 . . 123.5(4) ?
    C9 C14 H14A . . 118.2 ?
    C13 C14 H14A . . 118.2 ?
    C16 C15 N1 . . 124.5(3) ?
    C16 C15 H15A . . 117.8 ?
    N1 C15 H15A . . 117.8 ?
    C15 C16 C17 . . 117.5(3) ?
    C15 C16 H16A . . 121.2 ?
    C17 C16 H16A . . 121.2 ?
    C18 C17 C16 . . 119.9(3) ?
    C18 C17 H17A . . 120.1 ?
    C16 C17 H17A . . 120.1 ?
    C17 C18 C19 . . 119.8(3) ?
    C17 C18 H18A . . 120.1 ?
    C19 C18 H18A . . 120.1 ?
    N2 C19 N1 . . 118.8(2) ?
    N2 C19 C18 . . 121.0(2) ?
    N1 C19 C18 . . 120.2(3) ?
    N3 C20 C21 . . 123.5(3) ?
    N3 C20 H20A . . 118.2 ?
    C21 C20 H20A . . 118.2 ?
    C20 C21 C22 . . 117.8(3) ?
    C20 C21 H21A . . 121.1 ?
    C22 C21 H21A . . 121.1 ?
    C23 C22 C21 . . 120.0(3) ?
    C23 C22 H22A . . 120.0 ?
    C21 C22 H22A . . 120.0 ?
    C22 C23 C24 . . 120.4(3) ?
    C22 C23 H23A . . 119.8 ?
    C24 C23 H23A . . 119.8 ?
    N4 C24 N3 . . 119.0(3) ?
    N4 C24 C23 . . 121.2(3) ?
    N3 C24 C23 . . 119.8(3) ?
loop_
    _geom_torsion_atom_site_label_1
    _geom_torsion_atom_site_label_2
    _geom_torsion_atom_site_label_3
    _geom_torsion_atom_site_label_4
    _geom_torsion_site_symmetry_1
    _geom_torsion_site_symmetry_2
    _geom_torsion_site_symmetry_3
    _geom_torsion_site_symmetry_4
    _geom_torsion
    _geom_torsion_publ_flag
    O3 Zn1 O2 C1 . . . . 51.4(3) ?
    N3 Zn1 O2 C1 . . . . 177.2(2) ?
    N1 Zn1 O2 C1 . . . . -75.3(2) ?
    O4 Zn1 O2 C1 . . . . 79.6(2) ?
    O2 Zn1 O3 C8 . . . . 36.5(3) ?
    N3 Zn1 O3 C8 . . . . -90.5(2) ?
    N1 Zn1 O3 C8 . . . . 162.39(19) ?
    O4 Zn1 O3 C8 . . . . 1.38(19) ?
    O2 Zn1 O4 C8 . . . . -158.3(2) ?
    O3 Zn1 O4 C8 . . . . -1.4(2) ?
    N3 Zn1 O4 C8 . . . . 96.7(2) ?
    N1 Zn1 O4 C8 . . . . -46.2(3) ?
    O2 Zn1 N1 C19 . . . . 135.2(2) ?
    O3 Zn1 N1 C19 . . . . -10.5(2) ?
    N3 Zn1 N1 C19 . . . . -116.0(2) ?
    O4 Zn1 N1 C19 . . . . 26.1(3) ?
    O2 Zn1 N1 C15 . . . . -37.3(2) ?
    O3 Zn1 N1 C15 . . . . 177.0(2) ?
    N3 Zn1 N1 C15 . . . . 71.5(2) ?
    O4 Zn1 N1 C15 . . . . -146.4(2) ?
    O2 Zn1 N3 C24 . . . . 4.1(2) ?
    O3 Zn1 N3 C24 . . . . 149.9(2) ?
    N1 Zn1 N3 C24 . . . . -102.1(2) ?
    O4 Zn1 N3 C24 . . . . 94.0(2) ?
    O2 Zn1 N3 C20 . . . . -174.6(2) ?
    O3 Zn1 N3 C20 . . . . -28.8(2) ?
    N1 Zn1 N3 C20 . . . . 79.2(2) ?
    O4 Zn1 N3 C20 . . . . -84.7(2) ?
    Zn1 O2 C1 O1 . . . . -0.8(4) ?
    Zn1 O2 C1 C2 . . . . 179.51(18) ?
    O1 C1 C2 C3 . . . . 0.7(4) ?
    O2 C1 C2 C3 . . . . -179.6(3) ?
    O1 C1 C2 C7 . . . . 179.1(3) ?
    O2 C1 C2 C7 . . . . -1.3(4) ?
    C7 C2 C3 C4 . . . . 0.5(5) ?
    C1 C2 C3 C4 . . . . 178.9(3) ?
    C7 C2 C3 F1 . . . . -175.1(4) ?
    C1 C2 C3 F1 . . . . 3.3(5) ?
    C2 C3 C4 C5 . . . . -0.5(6) ?
    F1 C3 C4 C5 . . . . 174.7(5) ?
    C3 C4 C5 C6 . . . . 0.7(8) ?
    C4 C5 C6 C7 . . . . -0.8(8) ?
    C5 C6 C7 F2 . . . . -177.7(4) ?
    C5 C6 C7 C2 . . . . 0.7(6) ?
    C3 C2 C7 C6 . . . . -0.5(5) ?
    C1 C2 C7 C6 . . . . -178.9(3) ?
    C3 C2 C7 F2 . . . . 177.7(3) ?
    C1 C2 C7 F2 . . . . -0.7(5) ?
    Zn1 O4 C8 O3 . . . . 2.2(3) ?
    Zn1 O4 C8 C9 . . . . -173.4(3) ?
    Zn1 O3 C8 O4 . . . . -2.9(4) ?
    Zn1 O3 C8 C9 . . . . 173.00(19) ?
    O4 C8 C9 C10 . . . . 142.4(4) ?
    O3 C8 C9 C10 . . . . -33.5(4) ?
    O4 C8 C9 C14 . . . . -34.3(5) ?
    O3 C8 C9 C14 . . . . 149.8(3) ?
    C14 C9 C10 F3 . . . . -170.2(6) ?
    C8 C9 C10 F3 . . . . 12.9(7) ?
    C14 C9 C10 C11 . . . . 1.1(6) ?
    C8 C9 C10 C11 . . . . -175.8(4) ?
    F3 C10 C11 C12 . . . . 169.1(8) ?
    C9 C10 C11 C12 . . . . -0.6(7) ?
    C10 C11 C12 C13 . . . . -1.3(8) ?
    C11 C12 C13 C14 . . . . 2.6(7) ?
    C10 C9 C14 F4 . . . . 172.2(4) ?
    C8 C9 C14 F4 . . . . -10.8(6) ?
    C10 C9 C14 C13 . . . . 0.2(5) ?
    C8 C9 C14 C13 . . . . 177.2(3) ?
    C12 C13 C14 F4 . . . . -174.2(5) ?
    C12 C13 C14 C9 . . . . -2.0(6) ?
    C19 N1 C15 C16 . . . . -1.8(4) ?
    Zn1 N1 C15 C16 . . . . 171.4(3) ?
    N1 C15 C16 C17 . . . . 0.2(5) ?
    C15 C16 C17 C18 . . . . 0.7(5) ?
    C16 C17 C18 C19 . . . . -0.1(5) ?
    C15 N1 C19 N2 . . . . -176.8(2) ?
    Zn1 N1 C19 N2 . . . . 10.9(3) ?
    C15 N1 C19 C18 . . . . 2.4(4) ?
    Zn1 N1 C19 C18 . . . . -169.80(19) ?
    C17 C18 C19 N2 . . . . 177.7(3) ?
    C17 C18 C19 N1 . . . . -1.6(4) ?
    C24 N3 C20 C21 . . . . 1.2(4) ?
    Zn1 N3 C20 C21 . . . . 180.0(3) ?
    N3 C20 C21 C22 . . . . -1.2(5) ?
    C20 C21 C22 C23 . . . . 0.6(5) ?
    C21 C22 C23 C24 . . . . 0.1(5) ?
    C20 N3 C24 N4 . . . . -178.8(3) ?
    Zn1 N3 C24 N4 . . . . 2.5(4) ?
    C20 N3 C24 C23 . . . . -0.5(4) ?
    Zn1 N3 C24 C23 . . . . -179.2(2) ?
    C22 C23 C24 N4 . . . . 178.2(3) ?
    C22 C23 C24 N3 . . . . -0.1(5) ?
loop_
    _geom_hbond_atom_site_label_D
    _geom_hbond_atom_site_label_H
    _geom_hbond_atom_site_label_A
    _geom_hbond_site_symmetry_A
    _geom_hbond_distance_DH
    _geom_hbond_distance_HA
    _geom_hbond_distance_DA
    _geom_hbond_angle_DHA
    _geom_hbond_publ_flag
    N2 H2A O3 . 0.86 2.06 2.881(3) 159 y
    N2 H2B O1 3_756 0.86 2.03 2.864(3) 162 y
    N4 H4B O2 . 0.86 2.02 2.838(4) 159 y
    N4 H4B F2 . 0.86 2.52 3.143(5) 130 y
    N4 H4C O4 2_645 0.86 2.03 2.884(4) 175 y
    C5 H5A F4 2_745 0.93 2.34 3.147(6) 144.4 y
    C20 H20A F3 3_656 0.93 2.47 3.244(10) 140.8 y
data_global
_journal_date_recd_electronic     2009-07-03
_journal_date_accepted     2009-07-15
_journal_name_full     'Acta Crystallographica, Section E'
_journal_year     2009
_journal_volume     65
_journal_issue      8
_journal_page_first     m950
_journal_page_last     m950
_journal_paper_category     QM
_journal_coeditor_code     PV2177
_publ_contact_author_name     'Dr Lin Cheng'
_publ_contact_author_address
;
School of Chemistry and Chemical Engineering
Southeast University
Nanjing, 211189
People's Republic of China
;
_publ_contact_author_email     cep02chl@yahoo.com.cn
_publ_contact_author_fax     86-25-83595068
_publ_contact_author_phone     86-25-83595068
_publ_section_title
;
Bis(2-fluorobenzoato-\k<i>O</i>)bis(pyridin-2-amine-\k<i>N</i>^1^)zinc(II)
;
loop_
    _publ_author_name
    _publ_author_address
    'Wang, Jian-Quan'
;
School of Chemistry and Chemical Engineering
Southeast University
Nanjing 211189
People's Republic of China
;
    'Zhang, Ya-Wen'
;
School of Chemistry and Chemical Engineering
Southeast University
Nanjing 211189
People's Republic of China
;
    'Cheng, Lin'
;
School of Chemistry and Chemical Engineering
Southeast University
Nanjing 211189
People's Republic of China
;
