# Supplementary material for: Bis(2-fluoro­benzoato-κO)bis­(pyridin-2-amine-κN 1)zinc(II)
Source: Acta Crystallogr Sect E Struct Rep Online. 2009 Jul 18;65(Pt 8):m950. doi: 10.1107/S1600536809027779 (PMC2977469; doi:10.1107/S1600536809027779)
Supplement: Supplementary file 2 [file e-65-0m950-Isup2.hkl]

# 
# h,k,l, Fc-squared, Fo-squared, sigma(Fo-squared) and status flag 
# 
data_I
_shelx_title ' z1hlm in P2(1)/n            New: P21/c' 
_shelx_refln_list_code          4 
_shelx_F_calc_maximum      229.69 
_exptl_crystal_F_000      1087.76 
_reflns_d_resolution_high  0.8107 
 
loop_ 
 _symmetry_equiv_pos_as_xyz 
 'x, y, z' 
 '-x, y+1/2, -z+1/2' 
 '-x, -y, -z' 
 'x, -y-1/2, z-1/2' 
 
_cell_length_a     9.1259 
_cell_length_b    11.1020 
_cell_length_c    24.5707 
_cell_angle_alpha  90.000 
_cell_angle_beta  108.048 
_cell_angle_gamma  90.000 
 
_shelx_F_squared_multiplier     1.000 
 
loop_ 
 _refln_index_h 
 _refln_index_k 
 _refln_index_l 
 _refln_F_squared_calc 
 _refln_F_squared_meas 
 _refln_F_squared_sigma 
 _refln_observed_status 
   1   0   0     1814.70     2064.54     62.10 o 
   2   0   0     6900.36     7441.72    221.57 o 
   3   0   0       18.28       32.87      2.23 o 
   4   0   0       47.81       58.24      3.48 o 
   5   0   0     1085.77     1060.37     23.94 o 
   6   0   0      608.68      531.24     12.90 o 
   7   0   0      141.53      145.17      7.39 o 
   8   0   0      113.32      121.80      6.93 o 
   9   0   0       10.22       22.90      3.02 o 
   1   1   0     2107.24     2001.81     30.04 o 
   2   1   0     6399.56     8293.79    144.71 o 
   3   1   0      499.70      592.52     10.90 o 
   4   1   0      634.98      604.51     13.73 o 
   5   1   0     1537.69     1528.77     27.56 o 
   6   1   0      219.10      198.37      4.78 o 
   7   1   0       47.35       42.75      2.35 o 
   8   1   0       11.04       12.14      1.70 o 
   9   1   0       27.37       28.45      2.26 o 
   0   2   0      381.97      370.77     11.63 o 
   1   2   0     8067.99     8573.90    149.54 o 
   2   2   0     4513.82     4504.74     67.21 o 
   3   2   0     5934.75     6290.53     95.39 o 
   4   2   0     2081.19     2230.90     34.25 o 
   5   2   0      417.53      380.78      6.56 o 
   6   2   0      259.97      229.72      5.38 o 
   7   2   0       18.62       19.51      1.88 o 
   8   2   0       90.04       93.47      3.63 o 
   9   2   0       30.30       30.85      2.35 o 
   1   3   0    22014.61    21460.87    374.88 o 
   2   3   0       57.61       64.60      1.94 o 
   3   3   0     5422.43     5940.50     88.75 o 
   4   3   0     3601.60     3905.35     58.75 o 
   5   3   0       14.71       33.11      1.67 o 
   6   3   0      492.69      462.76     13.22 o 
   7   3   0      518.27      521.00     13.19 o 
   8   3   0        9.63        7.16      1.89 o 
   9   3   0       98.68      103.40      5.11 o 
  10   3   0       22.68       16.46      4.73 o 
   0   4   0      117.06      136.76      5.54 o 
   1   4   0      638.14      651.15     14.55 o 
   2   4   0      160.07      182.52      4.10 o 
   3   4   0      803.81      845.77     15.67 o 
   4   4   0      130.82      149.88      3.82 o 
   5   4   0       37.52       35.80      1.86 o 
   6   4   0       47.09       42.48      3.66 o 
   7   4   0        1.71        4.24      1.66 o 
   8   4   0       12.01       13.88      2.09 o 
   9   4   0        8.77        5.08      2.96 o 
  10   4   0        7.92       13.75      5.22 o 
   1   5   0     3310.63     3312.83     70.65 o 
   2   5   0     2186.71     2098.91     37.47 o 
   3   5   0      175.15      167.22      6.90 o 
   4   5   0      115.12      126.81      3.60 o 
   5   5   0       24.31       26.05      1.95 o 
   6   5   0      432.54      446.53      9.40 o 
   7   5   0      121.37      129.95      4.19 o 
   8   5   0        2.46        2.19      1.93 o 
   9   5   0       41.43       43.67      3.99 o 
   0   6   0     2165.24     2042.92     62.54 o 
   1   6   0     1009.07     1006.25     27.17 o 
   2   6   0     1758.88     1808.77     32.63 o 
   3   6   0     1012.40     1079.62     20.07 o 
   4   6   0      249.99      219.32      5.34 o 
   5   6   0      538.05      524.49     13.19 o 
   6   6   0      165.85      152.29      4.52 o 
   7   6   0      126.70      109.89      4.03 o 
   8   6   0       85.40       92.46      4.83 o 
   9   6   0        7.01        8.28      3.15 o 
   1   7   0      104.87       93.87      3.91 o 
   2   7   0       10.98       13.26      1.80 o 
   3   7   0      163.71      179.17      8.12 o 
   4   7   0      110.38      120.20      3.90 o 
   5   7   0       37.92       37.42      3.27 o 
   6   7   0        0.48       -1.78      1.88 o 
   7   7   0        4.39        0.24      2.14 o 
   8   7   0        5.10        4.20      2.46 o 
   9   7   0        2.24        0.75      5.16 o 
   0   8   0      840.83      844.55     27.93 o 
   1   8   0        6.50       12.15      2.32 o 
   2   8   0     1909.25     1971.09     61.45 o 
   3   8   0      587.62      644.38     12.96 o 
   4   8   0       92.29      107.61      3.88 o 
   5   8   0      250.61      219.32      5.85 o 
   6   8   0      103.58      100.81      4.03 o 
   7   8   0        0.70        1.61      2.22 o 
   8   8   0       43.95       39.90      4.08 o 
   1   9   0      397.26      367.62     10.18 o 
   2   9   0      193.76      185.41      6.45 o 
   3   9   0       70.54       72.07      5.90 o 
   4   9   0       25.40       17.41      2.33 o 
   5   9   0        1.29       -1.85      2.15 o 
   6   9   0       30.64       36.49      2.94 o 
   7   9   0       43.02       49.25      3.41 o 
   8   9   0       18.79       14.61      3.69 o 
   0  10   0      498.65      471.07     17.77 o 
   1  10   0      136.31      146.36      6.19 o 
   2  10   0      255.66      285.15      8.76 o 
   3  10   0       23.61       24.83      3.32 o 
   4  10   0       20.91       18.36      3.34 o 
   5  10   0        0.05        0.33      2.37 o 
   6  10   0       12.13       12.00      2.79 o 
   7  10   0        1.86        6.91      2.82 o 
   1  11   0      168.46      144.11      6.12 o 
   2  11   0       77.42       74.88      4.61 o 
   3  11   0      140.88      135.36      6.11 o 
   4  11   0       67.13       67.97      4.84 o 
   5  11   0        7.32        3.69      3.38 o 
   6  11   0       22.09       24.55      3.44 o 
   0  12   0       23.33       22.06      5.43 o 
   1  12   0       20.28       18.98      3.75 o 
   2  12   0        2.49        7.47      3.47 o 
   3  12   0        0.34        4.46      3.42 o 
   4  12   0        6.13        6.76      3.58 o 
   5  12   0       17.54       19.69      4.14 o 
   1  13   0        5.02        4.60      3.86 o 
   2  13   0        0.99       -5.05      3.45 o 
   3  13   0        1.15        2.36      3.76 o 
  -9   1   1       32.35       35.62      2.68 o 
  -8   1   1      105.07      112.94      3.36 o 
  -7   1   1      665.08      702.82     13.69 o 
  -6   1   1      153.62      127.97      3.58 o 
  -5   1   1      189.26      146.21      3.66 o 
  -4   1   1     2656.79     2796.56     49.40 o 
  -3   1   1      200.41      212.72      4.33 o 
  -2   1   1    19179.62    18941.11    331.30 o 
  -1   1   1     7161.11     8715.72    129.97 o 
   0   1   1    18012.77    16019.53    243.75 o 
   1   1   1     8929.50     8845.97    118.37 o 
   2   1   1        1.72        0.26      0.55 o 
   3   1   1      744.06      810.13     12.67 o 
   4   1   1     6499.87     7017.48    106.38 o 
   5   1   1     2194.37     2333.80     35.96 o 
   6   1   1      226.65      164.18      3.54 o 
   7   1   1       10.23        4.82      1.60 o 
   8   1   1      143.07      155.83      4.00 o 
   9   1   1       72.48       84.41     10.02 o 
  10   1   1        0.03        2.34      4.29 o 
  -9   2   1       83.88       90.04      3.79 o 
  -8   2   1       13.89       11.48      2.87 o 
  -7   2   1      360.90      373.26      9.89 o 
  -6   2   1     1527.52     1624.25     29.48 o 
  -5   2   1      378.16      301.31      6.34 o 
  -4   2   1       71.24       75.25      2.37 o 
  -3   2   1     3783.09     3528.94     62.01 o 
  -2   2   1     7113.21     7408.08    110.22 o 
  -1   2   1     5805.17     6834.94    103.46 o 
   0   2   1    17234.41    19689.56    344.67 o 
   1   2   1     2554.38     2334.88     35.63 o 
   2   2   1     3535.23     3777.89     50.72 o 
   3   2   1      355.22      489.23      7.04 o 
   4   2   1     3574.05     3872.91     59.03 o 
   5   2   1     1839.94     1805.46     28.00 o 
   6   2   1      283.74      284.01      6.31 o 
   7   2   1      219.54      222.62      5.44 o 
   8   2   1       33.26       35.96      4.36 o 
   9   2   1       44.34       42.87      3.82 o 
  10   2   1       22.25       22.71      5.00 o 
 -10   3   1        0.65       -1.85      4.07 o 
  -9   3   1       55.37       61.87      3.82 o 
  -8   3   1       17.43       23.06      2.82 o 
  -7   3   1        0.64        0.61      1.92 o 
  -6   3   1       13.57       15.45      2.09 o 
  -5   3   1        0.61        4.68      1.36 o 
  -4   3   1      846.84      854.61     13.62 o 
  -3   3   1     5533.55     6383.58     95.33 o 
  -2   3   1     2664.31     2681.34     47.27 o 
  -1   3   1     1516.81     1288.56     27.42 o 
   0   3   1      165.43      235.81      8.61 o 
   1   3   1     9594.22     9948.37    173.57 o 
   2   3   1      953.00     1277.02     22.90 o 
   3   3   1      529.88      511.14      9.59 o 
   4   3   1      423.80      447.21      7.62 o 
   5   3   1      293.01      274.84      5.27 o 
   6   3   1      194.41      186.56      4.18 o 
   7   3   1      143.78      155.43      3.99 o 
   8   3   1        2.42        3.04      1.85 o 
   9   3   1        1.07        4.17      2.84 o 
  10   3   1        2.58        5.05      4.84 o 
 -10   4   1        1.36        5.81      4.89 o 
  -9   4   1      122.29      119.67      6.23 o 
  -8   4   1      229.75      200.19      7.56 o 
  -7   4   1        9.21        2.72      1.56 o 
  -6   4   1      790.07      743.95     24.82 o 
  -5   4   1      352.99      335.31      6.24 o 
  -4   4   1      451.84      427.42      7.41 o 
  -3   4   1     7536.33     8099.01    141.71 o 
  -2   4   1      381.06      386.99      6.45 o 
  -1   4   1     2432.31     2312.27     49.45 o 
   0   4   1     3126.16     3087.47     65.66 o 
   1   4   1     4940.71     4978.46     87.28 o 
   2   4   1     3827.13     3976.79     69.99 o 
   3   4   1      761.49      750.75     13.98 o 
   4   4   1      681.26      760.64     14.32 o 
   5   4   1     1217.57     1310.83     20.65 o 
   6   4   1      319.53      298.52      8.51 o 
   7   4   1      343.36      312.10      6.28 o 
   8   4   1       30.60       33.94      2.35 o 
   9   4   1        0.36        1.51      2.47 o 
  10   4   1       91.29       87.86      7.33 o 
 -10   5   1       11.85       21.40      3.83 o 
  -9   5   1       15.66       25.39      3.65 o 
  -8   5   1       41.84       45.90      2.71 o 
  -7   5   1       21.01       24.61      2.06 o 
  -6   5   1      124.90      136.01      4.14 o 
  -5   5   1      172.49      144.82      7.69 o 
  -4   5   1       77.29       70.28      2.69 o 
  -3   5   1       45.32       45.72      1.97 o 
  -2   5   1     3099.10     3390.49     51.85 o 
  -1   5   1       26.73       24.14      3.21 o 
   0   5   1      609.87      519.30     12.08 o 
   1   5   1     2666.00     2813.69     49.85 o 
   2   5   1      510.19      479.50      9.33 o 
   3   5   1      318.26      324.92      6.81 o 
   4   5   1      282.93      277.17      6.14 o 
   5   5   1      258.90      255.35     17.09 o 
   6   5   1      237.92      202.15      5.22 o 
   7   5   1        7.18        9.43      2.05 o 
   8   5   1       66.05       70.60      8.23 o 
   9   5   1       15.18       21.79      2.99 o 
  -9   6   1       24.22       30.67      3.78 o 
  -8   6   1       10.15       11.50      2.87 o 
  -7   6   1        0.46        3.06      2.02 o 
  -6   6   1       59.00       54.04      2.78 o 
  -5   6   1       31.21       34.35      2.25 o 
  -4   6   1       71.41       81.89      3.08 o 
  -3   6   1      332.38      323.70      6.99 o 
  -2   6   1        2.80        0.92      2.04 o 
  -1   6   1     1052.72      961.07     21.63 o 
   0   6   1       51.73       29.31      4.70 o 
   1   6   1       64.27       67.34      3.19 o 
   2   6   1       49.11       60.83      2.46 o 
   3   6   1        0.41        1.51      1.33 o 
   4   6   1       17.59       21.34      1.88 o 
   5   6   1      153.86      130.46      3.94 o 
   6   6   1        0.51        1.50      1.76 o 
   7   6   1      140.78      139.56      4.59 o 
   8   6   1        1.03        1.91      3.10 o 
   9   6   1        4.92        7.50      5.43 o 
  -9   7   1       13.97       12.97      3.46 o 
  -8   7   1       35.23       37.53      3.31 o 
  -7   7   1      282.70      270.14      6.89 o 
  -6   7   1       99.24      102.45      3.91 o 
  -5   7   1      395.85      375.84     15.31 o 
  -4   7   1     1035.08     1014.05     19.23 o 
  -3   7   1      118.01      117.43      3.71 o 
  -2   7   1     1941.98     1804.87     61.67 o 
  -1   7   1      901.49      928.66     21.23 o 
   0   7   1     1833.03     1869.48     40.90 o 
   1   7   1     1553.70     1651.10     36.33 o 
   2   7   1        5.59        6.59      1.69 o 
   3   7   1     2352.76     2509.82     96.59 o 
   4   7   1      102.58      100.06      3.53 o 
   5   7   1       40.45       33.79      2.44 o 
   6   7   1      506.92      490.05     10.45 o 
   7   7   1       23.67       29.03      2.79 o 
   8   7   1       21.02       31.00      4.07 o 
   9   7   1       13.10       11.11      3.94 o 
  -8   8   1       36.27       29.12      3.05 o 
  -7   8   1        0.06       -2.60      2.18 o 
  -6   8   1       11.42       12.03      2.63 o 
  -5   8   1       22.67       32.26      3.26 o 
  -4   8   1        7.65        9.42      1.94 o 
  -3   8   1      362.74      351.17      9.59 o 
  -2   8   1      207.88      191.09      6.34 o 
  -1   8   1      149.92      130.02      4.78 o 
   0   8   1       35.54       30.70      5.19 o 
   1   8   1       99.20       96.95      6.00 o 
   2   8   1     1077.70     1076.39     30.81 o 
   3   8   1        5.16        6.52      2.12 o 
   4   8   1        1.53        0.34      1.88 o 
   5   8   1        7.32       14.27      2.33 o 
   6   8   1       22.78       24.89      2.60 o 
   7   8   1       55.66       57.59      3.41 o 
   8   8   1        0.02        2.13      3.15 o 
  -8   9   1        1.72        3.32      4.51 o 
  -7   9   1        9.15        5.55      2.56 o 
  -6   9   1       16.40       19.54      2.69 o 
  -5   9   1      138.60      141.74      4.81 o 
  -4   9   1       13.24       16.75      2.70 o 
  -3   9   1        9.57        9.76      5.05 o 
  -2   9   1      426.38      397.98     10.77 o 
  -1   9   1       53.79       60.06      5.87 o 
   0   9   1      449.67      435.73     13.80 o 
   1   9   1      313.35      259.50      7.99 o 
   2   9   1        1.59        0.25      2.93 o 
   3   9   1        1.14       -0.40      1.96 o 
   4   9   1      239.21      232.36      6.21 o 
   5   9   1       11.91        5.36      2.36 o 
   6   9   1       76.86       77.33      3.82 o 
   7   9   1       16.97       20.41      4.18 o 
  -7  10   1        9.82        3.52      2.83 o 
  -6  10   1       71.96       66.75      3.86 o 
  -5  10   1       38.35       27.95      3.78 o 
  -4  10   1       72.52       74.77      6.17 o 
  -3  10   1       70.72       69.78      6.71 o 
  -2  10   1      160.10      140.55      5.88 o 
  -1  10   1      339.08      349.13     17.90 o 
   0  10   1      236.28      234.38      7.74 o 
   1  10   1      197.79      188.98      6.82 o 
   2  10   1      160.11      154.80     10.43 o 
   3  10   1        8.26        9.10      2.91 o 
   4  10   1      137.15      131.17      4.75 o 
   5  10   1       30.79       34.61      3.01 o 
   6  10   1        4.03        2.49      2.58 o 
   7  10   1       33.81       46.75      4.47 o 
  -6  11   1        3.42        3.75      3.50 o 
  -5  11   1        0.79       -5.16      5.68 o 
  -4  11   1        9.42       12.79      3.47 o 
  -3  11   1       41.81       41.97      4.05 o 
  -2  11   1        8.28        6.57      3.02 o 
  -1  11   1        3.18        4.64      3.15 o 
   0  11   1        7.55        6.13      3.07 o 
   1  11   1       11.26        9.32      4.73 o 
   2  11   1       12.11       13.74      3.14 o 
   3  11   1        0.46        3.41      3.11 o 
   4  11   1        6.25        0.83      3.13 o 
   5  11   1        9.57        8.11      3.40 o 
   6  11   1       23.88       28.93      3.54 o 
  -5  12   1        7.33       -0.63      3.65 o 
  -4  12   1       12.56       12.36      3.75 o 
  -3  12   1       41.75       50.91      4.67 o 
  -2  12   1        5.89        5.95      3.50 o 
  -1  12   1       38.21       40.10      4.94 o 
   0  12   1        7.31        8.09      3.30 o 
   1  12   1       10.68        8.20      3.23 o 
   2  12   1       12.97       15.18      3.67 o 
   3  12   1        0.09        2.85      3.40 o 
   4  12   1       13.58        9.10      3.72 o 
   5  12   1       24.45       23.90      4.15 o 
  -3  13   1        1.11        1.96      3.77 o 
  -2  13   1       15.75       20.37      4.28 o 
  -1  13   1        2.96        8.47      3.90 o 
   0  13   1       45.17       48.25      7.91 o 
   1  13   1       40.07       39.27      8.01 o 
   2  13   1        0.24        1.48      3.41 o 
   3  13   1       50.59       49.40      4.91 o 
 -10   0   2        4.36        4.84      4.02 o 
  -9   0   2      213.24      199.57      9.78 o 
  -8   0   2       57.09       43.29      3.17 o 
  -7   0   2     1094.79     1105.51     25.40 o 
  -6   0   2      212.95      204.84      5.94 o 
  -5   0   2      488.15      452.97     10.89 o 
  -4   0   2     1658.57     1364.13     30.18 o 
  -3   0   2     4367.32     5217.07    112.64 o 
  -2   0   2      364.68      272.34      7.16 o 
  -1   0   2     7026.14     9804.01    209.99 o 
   1   0   2    18129.04    19521.08    417.10 o 
   2   0   2     5297.58     6294.06    133.89 o 
   3   0   2      634.37      582.38     13.02 o 
   4   0   2    14540.74    15140.26    321.33 o 
   5   0   2      357.85      406.04      9.82 o 
   6   0   2     1127.53     1143.00     21.18 o 
   7   0   2      348.17      343.04      9.26 o 
   8   0   2        0.36        0.30      2.18 o 
   9   0   2       21.76       23.96      4.51 o 
  10   0   2       61.08       69.98      6.74 o 
 -10   1   2       12.99       19.06      3.34 o 
  -9   1   2       14.13       11.29      2.21 o 
  -8   1   2      114.22       99.23      3.12 o 
  -7   1   2      242.84      231.93      4.88 o 
  -6   1   2      787.70      772.02     14.64 o 
  -5   1   2      159.94      145.38      3.63 o 
  -4   1   2     1564.54     1670.49     29.83 o 
  -3   1   2      164.46      210.55      6.81 o 
  -2   1   2     6088.37     6667.42    100.93 o 
  -1   1   2      192.24       89.78      1.73 o 
   0   1   2     2221.56     2126.82     29.01 o 
   1   1   2     5384.83     5662.08     76.79 o 
   2   1   2    16846.96    17746.70    268.82 o 
   3   1   2      546.17      453.03      7.33 o 
   4   1   2       14.04       27.18      2.49 o 
   5   1   2     2034.85     2177.02     33.63 o 
   6   1   2       88.42      107.58      2.48 o 
   7   1   2       20.41       23.77      1.71 o 
   8   1   2       17.91       19.67      2.20 o 
   9   1   2        8.06        4.75      2.77 o 
  10   1   2       12.11       13.80      5.16 o 
 -10   2   2        9.71       13.29      3.08 o 
  -9   2   2      145.19      152.62      4.95 o 
  -8   2   2        1.99        2.21      1.78 o 
  -7   2   2       74.28       72.70      4.11 o 
  -6   2   2       16.81       17.39      2.52 o 
  -5   2   2       18.09       28.02      1.75 o 
  -4   2   2     3803.66     3726.92     65.60 o 
  -3   2   2     1385.59     1487.35     26.53 o 
  -2   2   2     8174.09     8470.79    113.18 o 
  -1   2   2      351.02      346.52      6.42 o 
   0   2   2     3470.09     3519.84     47.82 o 
   1   2   2    52759.53    52442.69   1115.84 o 
   2   2   2      207.11      189.12      4.42 o 
   3   2   2      735.94      695.12      9.77 o 
   4   2   2     2028.58     2046.99     31.52 o 
   5   2   2       74.37       94.03      2.93 o 
   6   2   2       68.16       66.10      2.62 o 
   7   2   2      140.51      122.92      3.32 o 
   8   2   2       13.66       15.11      2.08 o 
   9   2   2       51.69       51.89      4.05 o 
  10   2   2       33.63       38.41      5.70 o 
 -10   3   2       63.93       79.05      7.06 o 
  -9   3   2        3.19        2.51      2.76 o 
  -8   3   2      326.52      329.11      7.62 o 
  -7   3   2       20.13       18.52      1.92 o 
  -6   3   2      906.02      911.26     31.24 o 
  -5   3   2     1675.08     1613.68     35.98 o 
  -4   3   2     1087.34     1283.75     19.97 o 
  -3   3   2     3392.30     3354.28     50.43 o 
  -2   3   2     2333.75     2554.04     39.01 o 
  -1   3   2      487.51      704.39     12.69 o 
   0   3   2     1088.13     1164.75     20.84 o 
   1   3   2     2537.81     2561.18     39.15 o 
   2   3   2     4292.47     4408.74     66.94 o 
   3   3   2     4711.39     4568.69     69.49 o 
   4   3   2     1012.28     1118.01     15.58 o 
   5   3   2     2915.88     3128.62     47.42 o 
   6   3   2      297.80      287.72      5.63 o 
   7   3   2      123.98      132.99      3.71 o 
   8   3   2      127.91      124.34      4.67 o 
   9   3   2       37.18       50.37      5.98 o 
  10   3   2       31.03       30.81      5.65 o 
 -10   4   2        5.17       11.63      4.84 o 
  -9   4   2       37.62       38.53      2.83 o 
  -8   4   2       12.51       12.41      2.31 o 
  -7   4   2        1.09        4.45      1.58 o 
  -6   4   2       50.33       54.19      4.13 o 
  -5   4   2       14.77       13.79      1.45 o 
  -4   4   2      526.42      573.63      9.61 o 
  -3   4   2      535.23      501.51      9.70 o 
  -2   4   2     2437.10     2896.99     44.25 o 
  -1   4   2     2104.96     2735.17     47.80 o 
   0   4   2     1004.05      917.68     16.70 o 
   1   4   2     1269.68     1296.12     23.27 o 
   2   4   2     3757.72     4035.56     70.98 o 
   3   4   2       50.27       33.44      1.98 o 
   4   4   2       70.98       77.63      2.62 o 
   5   4   2      297.77      279.08      6.20 o 
   6   4   2      106.44      123.97      3.44 o 
   7   4   2        8.32        8.14      1.64 o 
   8   4   2       37.01       31.45      3.33 o 
   9   4   2       44.63       54.69     11.46 o 
 -10   5   2        7.08        8.80      4.84 o 
  -9   5   2       63.42       88.90      3.73 o 
  -8   5   2      279.49      299.85      6.52 o 
  -7   5   2      105.19       97.33      4.74 o 
  -6   5   2       28.53       28.23      1.93 o 
  -5   5   2      516.76      491.77      9.97 o 
  -4   5   2       73.76       87.27      3.43 o 
  -3   5   2     1967.52     2035.55     36.47 o 
  -2   5   2     3571.91     3653.51     55.83 o 
  -1   5   2      325.13      280.42      7.13 o 
   0   5   2     1187.81     1223.14     26.80 o 
   1   5   2      691.60      742.60     13.85 o 
   2   5   2     2768.24     2877.04     50.94 o 
   3   5   2     1052.37     1029.54     19.02 o 
   4   5   2       80.16       68.92      3.13 o 
   5   5   2      460.14      435.46     29.32 o 
   6   5   2       11.04        4.63      1.95 o 
   7   5   2       70.82       72.00      3.19 o 
   8   5   2       98.60      104.39      5.17 o 
   9   5   2        6.69        7.79      4.18 o 
  -9   6   2       13.86       17.13      2.75 o 
  -8   6   2        3.17        4.57      2.31 o 
  -7   6   2      199.43      187.53      5.30 o 
  -6   6   2       77.79       73.01      3.70 o 
  -5   6   2        6.31        7.70      1.74 o 
  -4   6   2     1189.68     1062.89     24.21 o 
  -3   6   2      355.46      322.81     10.48 o 
  -2   6   2     2489.57     2538.95     44.77 o 
  -1   6   2     1792.59     1761.93     38.38 o 
   0   6   2      105.34      104.18      3.82 o 
   1   6   2     2422.93     2578.91     45.96 o 
   2   6   2     1225.24     1185.61     21.80 o 
   3   6   2      504.39      479.70      9.70 o 
   4   6   2     1190.11     1110.36     20.72 o 
   5   6   2       17.48       13.10      1.86 o 
   6   6   2      558.15      558.16     11.46 o 
   7   6   2       41.55       41.15      2.79 o 
   8   6   2       23.72       17.83      3.27 o 
   9   6   2       13.35       20.54      5.24 o 
  -9   7   2        0.82        2.40      3.75 o 
  -8   7   2        5.53        2.71      2.34 o 
  -7   7   2       12.49       17.29      2.44 o 
  -6   7   2      102.48       84.60      3.50 o 
  -5   7   2       10.81       13.51      2.01 o 
  -4   7   2        0.22        0.08      1.62 o 
  -3   7   2       46.88       46.26      2.43 o 
  -2   7   2       96.09       88.41      3.44 o 
  -1   7   2      220.19      185.48      5.69 o 
   0   7   2      129.94      137.54      4.84 o 
   1   7   2       29.13       34.41      2.61 o 
   2   7   2      389.37      399.05     10.60 o 
   3   7   2      108.76      118.70      3.84 o 
   4   7   2       13.91        8.47      1.81 o 
   5   7   2       48.06       42.74      2.69 o 
   6   7   2       19.34       19.55      3.15 o 
   7   7   2        2.71        0.63      2.10 o 
   8   7   2        0.50        1.61      2.94 o 
  -8   8   2        1.24       -0.12      2.51 o 
  -7   8   2       74.26       76.21      4.11 o 
  -6   8   2       68.07       50.69      3.06 o 
  -5   8   2      155.17      143.15      4.58 o 
  -4   8   2      149.97      162.31      4.81 o 
  -3   8   2      320.60      313.12      8.91 o 
  -2   8   2      221.06      213.19      6.80 o 
  -1   8   2      707.77      644.03     32.57 o 
   0   8   2      118.98      115.45      4.51 o 
   1   8   2      691.73      679.57     16.29 o 
   2   8   2      124.59      150.22      4.61 o 
   3   8   2       60.04       58.49      2.89 o 
   4   8   2     1427.73     1516.71     28.16 o 
   5   8   2      127.35      130.18      4.39 o 
   6   8   2       50.68       36.99      2.80 o 
   7   8   2       46.30       43.14      3.88 o 
   8   8   2        3.55        0.95      3.91 o 
  -8   9   2       30.95       31.94      3.57 o 
  -7   9   2        6.73        9.58      2.84 o 
  -6   9   2       30.08       29.96      2.95 o 
  -5   9   2      128.69      123.02      6.25 o 
  -4   9   2        7.75       10.51      2.77 o 
  -3   9   2       63.20       51.98      3.59 o 
  -2   9   2      358.90      322.14      9.26 o 
  -1   9   2      377.37      395.23      8.57 o 
   0   9   2     1407.45     1380.91     51.51 o 
   1   9   2      186.12      199.77      6.65 o 
   2   9   2       18.12       13.38      7.09 o 
   3   9   2       57.01       51.69      2.94 o 
   4   9   2      120.67      132.13      4.49 o 
   5   9   2      161.44      166.70      6.20 o 
   6   9   2        3.45       -0.92      2.24 o 
   7   9   2       42.39       45.59      4.13 o 
  -7  10   2        3.89        5.07      2.79 o 
  -6  10   2        0.87        1.25      2.54 o 
  -5  10   2        5.49        1.98      2.94 o 
  -4  10   2       21.02       16.38      3.10 o 
  -3  10   2        0.79        0.44      3.53 o 
  -2  10   2       14.19       21.85      3.26 o 
  -1  10   2       31.82       35.83      3.63 o 
   0  10   2      161.31      162.81      6.18 o 
   1  10   2        8.82        7.99      2.86 o 
   2  10   2       16.49       15.62      3.03 o 
   3  10   2        7.55        1.90      2.91 o 
   4  10   2       60.96       60.74      3.54 o 
   5  10   2        6.09        5.44      2.55 o 
   6  10   2        0.90       -1.72      2.50 o 
   7  10   2       10.43       12.88      3.55 o 
  -6  11   2       36.31       35.46      4.34 o 
  -5  11   2       17.85       20.56      3.80 o 
  -4  11   2        1.22        0.34      3.11 o 
  -3  11   2       26.46       33.39      5.30 o 
  -2  11   2       81.71       91.10      5.17 o 
  -1  11   2       60.65       62.07      4.57 o 
   0  11   2       95.56       90.89      4.94 o 
   1  11   2       28.83       26.64      3.53 o 
   2  11   2        1.24       -2.37      2.90 o 
   3  11   2      158.74      153.96      6.55 o 
   4  11   2        0.91        3.03      3.21 o 
   5  11   2       61.23       70.78      4.13 o 
   6  11   2        7.07        6.65      2.94 o 
  -5  12   2        0.15        2.45      3.65 o 
  -4  12   2       15.54       15.13      3.62 o 
  -3  12   2       39.39       51.85      4.69 o 
  -2  12   2        0.71        1.44      2.96 o 
  -1  12   2       83.15       77.13      5.20 o 
   0  12   2       27.00       24.47      3.70 o 
   1  12   2       12.45       11.82      5.84 o 
   2  12   2        8.92        5.27      2.60 o 
   3  12   2       87.53       83.12      5.34 o 
   4  12   2       17.98       29.24      4.19 o 
  -3  13   2        4.83        5.66      4.18 o 
  -2  13   2       25.49       30.39      4.57 o 
  -1  13   2        1.81        0.74      3.49 o 
   0  13   2        1.97        1.96      3.99 o 
   1  13   2       11.63       11.14      3.96 o 
   2  13   2        0.03        1.51      2.72 o 
   3  13   2        8.11       10.79      3.05 o 
 -10   1   3       14.11       13.24      3.11 o 
  -9   1   3      127.69      128.65      5.39 o 
  -8   1   3      183.03      178.27      4.19 o 
  -7   1   3      224.30      206.63      5.75 o 
  -6   1   3      536.73      503.56     10.00 o 
  -5   1   3      243.71      211.38      5.45 o 
  -4   1   3      497.92      324.78      6.46 o 
  -3   1   3     5518.28     5817.67     88.17 o 
  -2   1   3     2822.90     3113.73     42.42 o 
  -1   1   3    17784.02    17472.64    263.49 o 
   0   1   3    12580.69    12650.92    171.88 o 
   1   1   3     6262.52     7594.17    102.87 o 
   2   1   3     9130.65     9208.41    124.65 o 
   3   1   3     4329.08     4800.39     65.25 o 
   4   1   3     2365.51     2391.26     32.88 o 
   5   1   3     2066.66     2126.95     29.46 o 
   6   1   3      141.74      143.14      3.01 o 
   7   1   3      260.76      248.16      5.10 o 
   8   1   3       67.85       75.63      4.25 o 
   9   1   3       49.32       42.42      3.92 o 
  10   1   3       34.84       44.32      4.56 o 
 -10   2   3       48.24       52.86      4.30 o 
  -9   2   3       95.25       85.26      7.17 o 
  -8   2   3      162.34      158.21      4.66 o 
  -7   2   3      442.18      409.17      8.85 o 
  -6   2   3       89.89       95.87      3.16 o 
  -5   2   3     3725.42     4112.39     72.49 o 
  -4   2   3     1085.06     1012.19     18.44 o 
  -3   2   3     3268.52     3192.13     48.62 o 
  -2   2   3    12416.32    14187.11    189.54 o 
  -1   2   3     1875.99     1865.75     28.35 o 
   0   2   3     1455.83     1641.67     22.52 o 
   1   2   3    20017.86    22164.60    300.92 o 
   2   2   3      457.65      381.49      6.18 o 
   3   2   3     6366.90     6395.29     85.61 o 
   4   2   3      788.24      813.67     15.06 o 
   5   2   3      385.54      370.86      6.48 o 
   6   2   3      580.34      619.02     10.52 o 
   7   2   3        3.21        4.84      1.43 o 
   8   2   3       87.47       84.52      4.47 o 
   9   2   3        1.14        1.94      2.93 o 
  10   2   3        0.07       -4.53      3.30 o 
 -10   3   3       11.71        7.88      4.51 o 
  -9   3   3       78.62       81.42      3.62 o 
  -8   3   3       26.23       32.03      2.42 o 
  -7   3   3       25.89       26.24      2.94 o 
  -6   3   3       50.51       59.27      2.51 o 
  -5   3   3      404.44      411.11     13.69 o 
  -4   3   3       43.89       44.87      2.04 o 
  -3   3   3       49.97       79.64      3.28 o 
  -2   3   3        7.61       18.49      1.38 o 
  -1   3   3      103.01       85.79      4.10 o 
   0   3   3      585.60      638.59      9.02 o 
   1   3   3    17189.21    18574.31    281.33 o 
   2   3   3      770.91      785.98     12.35 o 
   3   3   3      530.37      500.22      8.15 o 
   4   3   3      109.52       82.66      1.91 o 
   5   3   3      106.21      110.75      2.95 o 
   6   3   3        6.22        5.45      1.44 o 
   7   3   3        0.20        0.52      1.38 o 
   8   3   3       75.82       72.92      4.28 o 
   9   3   3       30.78       34.45      5.11 o 
  10   3   3        6.50        1.41      5.11 o 
 -10   4   3       54.70       67.58      4.38 o 
  -9   4   3        0.69       -1.48      2.16 o 
  -8   4   3      246.22      243.77      7.39 o 
  -7   4   3      216.70      222.73      7.31 o 
  -6   4   3       14.81       15.71      1.63 o 
  -5   4   3      638.47      575.50     14.26 o 
  -4   4   3      958.39      930.23     15.97 o 
  -3   4   3      851.58      729.34     11.66 o 
  -2   4   3     2326.24     2307.66     35.43 o 
  -1   4   3     2148.48     2340.45     41.06 o 
   0   4   3      182.97      165.80      3.16 o 
   1   4   3    12405.83    12811.68    193.66 o 
   2   4   3       90.09       96.13      2.68 o 
   3   4   3      573.55      499.34      8.20 o 
   4   4   3      423.54      380.59      7.73 o 
   5   4   3      576.99      556.17     15.89 o 
   6   4   3      425.19      443.73      8.04 o 
   7   4   3        4.57        2.87      1.85 o 
   8   4   3       66.38       56.31      4.09 o 
   9   4   3      144.07      147.94      6.55 o 
 -10   5   3        2.60       -0.52      2.91 o 
  -9   5   3       27.11       39.80      2.92 o 
  -8   5   3      173.38      181.06      4.82 o 
  -7   5   3       10.70       16.09      1.94 o 
  -6   5   3      521.81      506.03      9.10 o 
  -5   5   3        1.95        2.11      1.42 o 
  -4   5   3      369.99      339.24      7.18 o 
  -3   5   3     1032.80      997.72     18.04 o 
  -2   5   3      673.28      714.10     13.21 o 
  -1   5   3     1115.38     1139.33     20.49 o 
   0   5   3      556.53      557.25     10.64 o 
   1   5   3      413.38      459.20      8.94 o 
   2   5   3     8959.17     9606.21    167.89 o 
   3   5   3      499.33      480.36      9.50 o 
   4   5   3     1382.46     1381.24     25.21 o 
   5   5   3        4.26        4.37      2.44 o 
   6   5   3        9.39        9.12      1.90 o 
   7   5   3       51.47       61.68      3.09 o 
   8   5   3       20.45       27.62      4.24 o 
   9   5   3       10.72        8.90      3.46 o 
  -9   6   3       10.61        3.08      2.58 o 
  -8   6   3       83.96       75.47      5.53 o 
  -7   6   3        9.36        6.05      2.16 o 
  -6   6   3        2.43       -1.56      2.25 o 
  -5   6   3      109.98       95.22      3.45 o 
  -4   6   3      313.95      266.74     13.11 o 
  -3   6   3      167.76      166.75      4.38 o 
  -2   6   3     1165.63     1073.13     19.52 o 
  -1   6   3      126.54       89.49      2.77 o 
   0   6   3      187.13      159.07      4.94 o 
   1   6   3     1093.62     1035.06     19.14 o 
   2   6   3      249.25      260.31      5.88 o 
   3   6   3       32.78       24.25      2.30 o 
   4   6   3      213.48      167.15      4.51 o 
   5   6   3       11.07       15.33      2.08 o 
   6   6   3       11.64       10.92      2.49 o 
   7   6   3       15.70       12.79      2.88 o 
   8   6   3        7.74        9.55      3.07 o 
   9   6   3       14.71       20.69      4.03 o 
  -9   7   3       25.96       29.99      3.10 o 
  -8   7   3       37.45       37.18      3.04 o 
  -7   7   3       67.96       78.19      4.43 o 
  -6   7   3       91.48       91.40      3.66 o 
  -5   7   3      161.83      140.79      5.05 o 
  -4   7   3      230.54      246.09      6.03 o 
  -3   7   3      339.41      329.17     10.84 o 
  -2   7   3       63.24       57.89      2.39 o 
  -1   7   3     1509.01     1484.71     26.82 o 
   0   7   3      168.90      135.20      4.74 o 
   1   7   3       26.87       17.73      2.99 o 
   2   7   3     3694.70     3541.69    282.72 o 
   3   7   3      112.83      109.67      5.13 o 
   4   7   3      604.42      605.41     12.14 o 
   5   7   3      498.07      493.69     10.37 o 
   6   7   3        7.67        2.08      2.01 o 
   7   7   3      123.79      119.03     11.63 o 
   8   7   3       28.68       35.07      3.86 o 
  -8   8   3        1.08       -3.18      2.36 o 
  -7   8   3      111.41      101.01      4.23 o 
  -6   8   3        4.13       -1.59      2.05 o 
  -5   8   3        0.37        4.41      2.00 o 
  -4   8   3      202.75      195.03      6.57 o 
  -3   8   3      201.57      167.80     10.16 o 
  -2   8   3      317.60      263.92      8.29 o 
  -1   8   3      683.71      620.93     12.16 o 
   0   8   3        2.64        1.05      2.31 o 
   1   8   3      280.73      260.67      7.59 o 
   2   8   3      190.48      209.35      9.38 o 
   3   8   3      717.37      729.67     14.44 o 
   4   8   3       33.49       34.40      2.75 o 
   5   8   3       66.05       57.18      3.07 o 
   6   8   3        0.58       -0.11      2.12 o 
   7   8   3       10.71        6.05      2.43 o 
   8   8   3        9.46       12.57      2.96 o 
  -8   9   3        0.05        3.22      2.72 o 
  -7   9   3       29.65       35.30      3.18 o 
  -6   9   3      116.34      119.53      4.62 o 
  -5   9   3       20.28       19.24      3.19 o 
  -4   9   3       27.53       22.58      2.93 o 
  -3   9   3      252.67      226.28      7.38 o 
  -2   9   3      119.78      108.78      4.82 o 
  -1   9   3      671.35      629.73     12.59 o 
   0   9   3      221.86      198.55      8.23 o 
   1   9   3      161.92      159.99      5.83 o 
   2   9   3      108.48      101.62      6.79 o 
   3   9   3      164.60      149.64      5.09 o 
   4   9   3      210.01      223.91      8.02 o 
   5   9   3       82.59       78.88      6.60 o 
   6   9   3        3.84        4.45      2.42 o 
   7   9   3        0.31       -1.52      2.57 o 
  -7  10   3       54.54       56.29      3.93 o 
  -6  10   3        0.07       -2.20      3.05 o 
  -5  10   3       23.38       19.36      3.48 o 
  -4  10   3       39.04       40.00      5.11 o 
  -3  10   3        5.26        6.65      2.92 o 
  -2  10   3      310.37      321.47      9.59 o 
  -1  10   3       64.55       63.98      4.27 o 
   0  10   3      289.31      300.41      7.24 o 
   1  10   3       36.86       48.65      4.13 o 
   2  10   3      187.42      181.07      8.34 o 
   3  10   3      287.17      283.22      8.91 o 
   4  10   3       16.67       14.08      2.69 o 
   5  10   3       25.30       30.08      3.03 o 
   6  10   3       77.81       81.02      9.85 o 
  -6  11   3       21.96       30.47      7.33 o 
  -5  11   3        8.90       11.40      3.51 o 
  -4  11   3        1.75        3.66      3.28 o 
  -3  11   3        8.13        8.44      3.16 o 
  -2  11   3       71.98       75.86      7.99 o 
  -1  11   3       10.34       12.83      3.26 o 
   0  11   3        5.82       11.83      3.17 o 
   1  11   3        6.23        3.29      2.20 o 
   2  11   3        3.13        5.32      3.31 o 
   3  11   3       43.37       52.35      3.39 o 
   4  11   3       42.09       45.82      3.76 o 
   5  11   3        4.99        5.54      2.37 o 
  -5  12   3       29.32       34.42      5.03 o 
  -4  12   3       34.83       26.72      4.05 o 
  -3  12   3        1.44        4.89      3.63 o 
  -2  12   3       60.94       75.21      5.19 o 
  -1  12   3        0.04        0.41      3.30 o 
   0  12   3        0.30       -1.53      2.94 o 
   1  12   3        9.83       10.19      3.30 o 
   2  12   3        1.35       -1.29      2.51 o 
   3  12   3       93.68       95.07      4.65 o 
   4  12   3        8.23       10.94      3.90 o 
  -3  13   3       18.30       23.57      4.46 o 
  -2  13   3        0.00        2.06      3.86 o 
  -1  13   3       75.09       70.00      5.34 o 
   0  13   3       15.87       16.03      6.33 o 
   1  13   3        4.23       -0.50      4.54 o 
   2  13   3       34.94       36.18      3.47 o 
 -11   0   4       60.88       73.51      6.95 o 
 -10   0   4       55.31       66.61      6.30 o 
  -9   0   4        0.35       -4.97      3.31 o 
  -8   0   4      284.14      288.02      8.24 o 
  -7   0   4        1.09       -1.50      3.37 o 
  -6   0   4      619.99      637.91     15.08 o 
  -5   0   4      984.75     1096.55     24.62 o 
  -4   0   4       15.54       17.40      1.28 o 
  -3   0   4    11415.48    11671.31    204.93 o 
  -2   0   4    12859.39    12145.68    213.85 o 
   0   0   4    11168.88    13062.57    399.24 o 
   1   0   4    23698.16    28133.55    603.06 o 
   2   0   4       18.29       23.08      1.11 o 
   3   0   4     1777.07     2184.55     46.99 o 
   4   0   4      844.49      772.25     17.34 o 
   5   0   4     2044.60     2107.64     45.80 o 
   6   0   4      133.73      129.04      3.71 o 
   7   0   4      436.04      407.82     15.81 o 
   8   0   4      167.20      200.65     10.11 o 
   9   0   4       10.09        5.76      4.18 o 
  10   0   4       30.14       25.92      5.76 o 
 -11   1   4        0.20       -4.20      2.84 o 
 -10   1   4       12.43       19.27      3.30 o 
  -9   1   4       47.70       60.04      3.95 o 
  -8   1   4       77.73       86.31      3.43 o 
  -7   1   4      685.82      592.72     10.19 o 
  -6   1   4       90.35       69.68      2.19 o 
  -5   1   4      168.87      172.19      4.04 o 
  -4   1   4     1281.26     1212.05     21.87 o 
  -3   1   4     2494.21     2625.52     35.85 o 
  -2   1   4        7.95        9.50      0.45 o 
  -1   1   4     6693.34     6084.52     82.49 o 
   0   1   4     3790.05     3497.37     47.53 o 
   1   1   4    19987.38    21542.31    292.49 o 
   2   1   4     1502.30     1558.31     24.08 o 
   3   1   4     3123.55     3381.42     46.12 o 
   4   1   4     6563.91     7175.22     97.41 o 
   5   1   4      382.10      352.96      5.60 o 
   6   1   4       96.72      107.74      2.55 o 
   7   1   4       43.98       52.60      3.39 o 
   8   1   4       45.41       45.52      3.65 o 
   9   1   4       21.21       30.20      3.57 o 
  10   1   4       17.96       16.53      3.76 o 
 -10   2   4       16.96       17.92     10.38 o 
  -9   2   4       44.83       48.36      3.74 o 
  -8   2   4      247.59      230.15      5.87 o 
  -7   2   4       59.40       53.54      2.57 o 
  -6   2   4      121.97      124.56      4.64 o 
  -5   2   4      327.76      275.08      6.67 o 
  -4   2   4        2.09        1.92      0.62 o 
  -3   2   4     9238.39     9425.21    142.63 o 
  -2   2   4     6454.25     6981.64     85.44 o 
  -1   2   4     1373.75     1682.34     23.00 o 
   0   2   4     3760.55     3782.32     51.37 o 
   1   2   4    10144.95    10780.78    145.84 o 
   2   2   4     2894.12     2949.83     40.23 o 
   3   2   4     3351.32     3516.92     43.37 o 
   4   2   4      383.36      383.29      5.34 o 
   5   2   4     1316.75     1309.78     18.50 o 
   6   2   4      145.30      133.63      3.35 o 
   7   2   4        0.58       -0.30      1.62 o 
   8   2   4      233.95      227.05      7.63 o 
   9   2   4        5.31        9.48      3.16 o 
  10   2   4        1.85        3.85      3.36 o 
 -10   3   4       18.02       24.72      5.16 o 
  -9   3   4       93.10      107.13      5.16 o 
  -8   3   4       68.14       58.36      4.69 o 
  -7   3   4     1043.60     1008.67     19.07 o 
  -6   3   4      981.55      891.01     55.31 o 
  -5   3   4       81.58       80.92      2.80 o 
  -4   3   4     5213.62     5327.03     71.60 o 
  -3   3   4     5945.51     6310.64     84.64 o 
  -2   3   4       74.73       63.13      1.77 o 
  -1   3   4     2117.54     1829.80     27.92 o 
   0   3   4     2934.62     3042.85     41.47 o 
   1   3   4     3143.14     2992.96     40.85 o 
   2   3   4    12005.66    13286.89    179.81 o 
   3   3   4     4425.35     4780.24     65.09 o 
   4   3   4      156.06      143.83      3.10 o 
   5   3   4        5.60       15.04      3.12 o 
   6   3   4      889.97      844.04     12.44 o 
   7   3   4      125.72      133.91      4.66 o 
   8   3   4        8.72       14.32      2.96 o 
   9   3   4      100.87       96.50      7.44 o 
 -10   4   4       26.04       29.76      3.66 o 
  -9   4   4       18.63       20.37      3.18 o 
  -8   4   4       25.37       27.68      2.30 o 
  -7   4   4       81.19       82.06      2.99 o 
  -6   4   4      114.92      116.17      3.32 o 
  -5   4   4       65.31       70.26      2.52 o 
  -4   4   4       52.82       70.05      2.22 o 
  -3   4   4        5.36        8.77      0.80 o 
  -2   4   4      422.85      433.08      8.24 o 
  -1   4   4     2083.83     2427.77     42.58 o 
   0   4   4     1912.33     2090.72     28.73 o 
   1   4   4     4130.62     4688.51     63.82 o 
   2   4   4      550.78      581.01      9.40 o 
   3   4   4       18.79       20.10      1.18 o 
   4   4   4      192.40      191.37      4.57 o 
   5   4   4       27.61       29.61      1.76 o 
   6   4   4       39.28       43.58      2.65 o 
   7   4   4      181.85      180.56      5.25 o 
   8   4   4        2.52        7.95      3.02 o 
   9   4   4        2.91        7.13      3.30 o 
 -10   5   4       22.21       24.98      3.62 o 
  -9   5   4      120.81      110.77      6.37 o 
  -8   5   4       14.15       22.77      2.36 o 
  -7   5   4       15.65       30.94      2.56 o 
  -6   5   4      337.98      352.33     10.79 o 
  -5   5   4     1007.45     1014.91     19.05 o 
  -4   5   4      181.63      107.62      3.31 o 
  -3   5   4        3.46        1.08      1.17 o 
  -2   5   4     7930.38     8639.40    149.79 o 
  -1   5   4     4279.23     4580.35     79.84 o 
   0   5   4     5450.11     6153.84     93.53 o 
   1   5   4      996.10      980.54     15.61 o 
   2   5   4     1743.70     1659.40     25.76 o 
   3   5   4       10.92       15.84      2.58 o 
   4   5   4      482.19      445.48      9.02 o 
   5   5   4       66.62       69.09      2.79 o 
   6   5   4      269.32      256.17      5.42 o 
   7   5   4       36.54       44.30      2.92 o 
   8   5   4        0.11       -2.56      2.82 o 
   9   5   4       59.50       62.42      4.88 o 
  -9   6   4        9.03       11.17      2.71 o 
  -8   6   4      174.27      148.84      4.98 o 
  -7   6   4       22.90       17.21      2.18 o 
  -6   6   4       55.35       59.81      2.86 o 
  -5   6   4      510.85      467.69      9.74 o 
  -4   6   4       92.96       92.87      3.30 o 
  -3   6   4      748.64      771.79     14.41 o 
  -2   6   4     1506.23     1469.64     26.39 o 
  -1   6   4       52.85       59.39      2.24 o 
   0   6   4     2170.08     2216.92     39.31 o 
   1   6   4       14.50       25.94      1.70 o 
   2   6   4     5034.88     5317.86     93.61 o 
   3   6   4     1852.64     1784.00     32.26 o 
   4   6   4       69.16       60.55      2.95 o 
   5   6   4      707.94      646.08     12.82 o 
   6   6   4       49.85       58.70      2.59 o 
   7   6   4       30.72       32.48      2.88 o 
   8   6   4       82.11      102.97      6.14 o 
   9   6   4        1.54        4.51      3.54 o 
  -9   7   4        0.45        1.37      2.86 o 
  -8   7   4       63.42       61.86      3.55 o 
  -7   7   4       10.02       14.45      3.55 o 
  -6   7   4        1.73       -1.03      1.74 o 
  -5   7   4       10.24       10.54      1.94 o 
  -4   7   4        8.72        9.93      2.51 o 
  -3   7   4      159.97      154.67      5.34 o 
  -2   7   4      347.51      364.87     18.84 o 
  -1   7   4      127.73      126.79      3.64 o 
   0   7   4        0.67        0.62      1.23 o 
   1   7   4       63.59       70.43      2.87 o 
   2   7   4       33.15       27.60      2.01 o 
   3   7   4      360.51      355.72      7.79 o 
   4   7   4       34.33       44.19      3.06 o 
   5   7   4       14.87        5.97      2.02 o 
   6   7   4       24.00       23.64      2.61 o 
   7   7   4        0.74        1.08      2.33 o 
   8   7   4       13.90       14.09      3.53 o 
  -9   8   4       33.74       41.26      4.04 o 
  -8   8   4       33.60       34.87      3.44 o 
  -7   8   4        2.18        2.56      2.39 o 
  -6   8   4      112.09      138.24      4.68 o 
  -5   8   4      107.84      113.04      4.10 o 
  -4   8   4       28.20       36.76      6.90 o 
  -3   8   4      644.53      649.46     15.90 o 
  -2   8   4      121.21      117.00      4.63 o 
  -1   8   4      394.50      412.66      8.66 o 
   0   8   4      561.29      553.88     11.07 o 
   1   8   4        0.78       -1.71      1.49 o 
   2   8   4      614.36      621.60     12.50 o 
   3   8   4      411.44      408.62      8.91 o 
   4   8   4        1.97       -0.63      1.88 o 
   5   8   4      361.69      350.40      8.11 o 
   6   8   4       85.93       85.57      3.96 o 
   7   8   4       20.33       11.97      2.72 o 
   8   8   4       26.02       30.17      6.60 o 
  -8   9   4        0.38       -3.75      2.50 o 
  -7   9   4       42.26       41.10      3.29 o 
  -6   9   4       54.52       61.83      3.89 o 
  -5   9   4        7.14        3.95      2.71 o 
  -4   9   4      136.01      112.16      5.02 o 
  -3   9   4       62.16       60.64      3.73 o 
  -2   9   4       23.73       24.04      4.29 o 
  -1   9   4      398.56      383.33      8.43 o 
   0   9   4       75.47       82.05      6.63 o 
   1   9   4      785.71      737.35     14.52 o 
   2   9   4      493.50      457.53      8.58 o 
   3   9   4       20.28       23.09      3.80 o 
   4   9   4      120.29      127.28      4.55 o 
   5   9   4       14.89       16.25      5.05 o 
   6   9   4       98.73      112.57      5.87 o 
   7   9   4       13.36       15.14      3.01 o 
  -7  10   4       12.75       12.25      3.70 o 
  -6  10   4        4.12        6.00      3.40 o 
  -5  10   4        7.51        3.91      3.13 o 
  -4  10   4        4.03        1.48      2.80 o 
  -3  10   4       24.65       25.64      3.42 o 
  -2  10   4       19.76       18.63      5.19 o 
  -1  10   4       89.15       80.95      4.49 o 
   0  10   4       21.44       20.41      2.36 o 
   1  10   4      265.11      227.36      6.00 o 
   2  10   4        2.03        6.81      2.15 o 
   3  10   4        1.41        1.13      1.89 o 
   4  10   4        9.26       14.25      2.32 o 
   5  10   4        0.02        0.12      2.42 o 
   6  10   4       18.46       17.80      2.95 o 
  -6  11   4        1.88       -0.54      3.40 o 
  -5  11   4        1.06       -3.26      3.15 o 
  -4  11   4      197.04      184.13      8.15 o 
  -3  11   4       18.80       18.50      5.35 o 
  -2  11   4      103.88      108.92      7.20 o 
  -1  11   4      198.60      189.96      6.90 o 
   0  11   4        9.46        6.69      2.93 o 
   1  11   4       21.40       26.21      3.49 o 
   2  11   4        0.79       -0.65      2.27 o 
   3  11   4       89.45       89.57      7.03 o 
   4  11   4       75.16       72.37      5.65 o 
   5  11   4        0.93       -0.36      2.20 o 
  -5  12   4       18.09       15.67      4.54 o 
  -4  12   4       11.57       13.18      3.88 o 
  -3  12   4        2.01        7.05      3.63 o 
  -2  12   4       18.70       20.30      3.92 o 
  -1  12   4        7.06       13.77      3.59 o 
   0  12   4        9.86       14.96      3.61 o 
   1  12   4       20.59       17.25      2.73 o 
   2  12   4       14.45       20.14      2.95 o 
   3  12   4       27.77       32.79      3.33 o 
   4  12   4        8.34        9.36      2.88 o 
  -3  13   4        0.02       -5.81      5.08 o 
  -2  13   4        4.35        0.48      3.80 o 
  -1  13   4        0.92        4.07      3.74 o 
   0  13   4        0.10       -0.40      3.54 o 
   1  13   4        1.59        6.71      3.74 o 
   2  13   4       36.22       43.94      3.69 o 
 -11   1   5        4.25        7.27      3.25 o 
 -10   1   5       91.03       95.44      5.07 o 
  -9   1   5      204.68      221.49      7.47 o 
  -8   1   5      272.28      278.26     14.43 o 
  -7   1   5      549.16      501.08      8.78 o 
  -6   1   5       64.14       62.04      3.03 o 
  -5   1   5      334.50      292.62      6.09 o 
  -4   1   5      806.75      934.64     14.70 o 
  -3   1   5     7618.69     6852.93     92.92 o 
  -2   1   5     1410.28      981.90     15.16 o 
  -1   1   5     1001.51      876.61     12.14 o 
   0   1   5     2751.24     3128.85     42.52 o 
   1   1   5     4724.45     5169.45     70.16 o 
   2   1   5     4528.39     5085.52     62.30 o 
   3   1   5    10561.08    11485.32    155.46 o 
   4   1   5     1140.49     1111.43     15.68 o 
   5   1   5      485.16      464.78      7.12 o 
   6   1   5     1038.33     1056.63     17.04 o 
   7   1   5       13.23       15.78      3.12 o 
   8   1   5      253.92      253.22      8.36 o 
   9   1   5       27.12       35.81      3.86 o 
 -11   2   5        9.88        7.11      3.86 o 
 -10   2   5       20.86       18.35      3.47 o 
  -9   2   5       75.02       89.15      4.69 o 
  -8   2   5        9.48       12.49      2.22 o 
  -7   2   5      235.89      205.86      5.20 o 
  -6   2   5     1545.34     1436.30     26.21 o 
  -5   2   5      852.34      781.05     14.64 o 
  -4   2   5        7.24       13.95      0.89 o 
  -3   2   5     8327.27     8641.22    117.10 o 
  -2   2   5     3488.61     3499.63     46.87 o 
  -1   2   5       49.93       85.06      1.98 o 
   0   2   5     3934.14     4944.44     67.05 o 
   1   2   5     2230.05     2801.50     38.19 o 
   2   2   5     3705.59     3898.45     53.06 o 
   3   2   5      122.98      156.28      2.53 o 
   4   2   5     2923.37     3036.47     37.63 o 
   5   2   5     1257.26     1307.84     16.75 o 
   6   2   5        0.98       -0.77      1.44 o 
   7   2   5      600.57      635.99     16.17 o 
   8   2   5        0.22        1.49      4.89 o 
   9   2   5        6.19        2.79      3.05 o 
 -10   3   5        5.52        4.25      3.09 o 
  -9   3   5        5.92        6.92      2.78 o 
  -8   3   5       22.70       26.99      2.42 o 
  -7   3   5       12.42       17.30      2.74 o 
  -6   3   5       51.11       53.41      2.39 o 
  -5   3   5      859.43      970.34     18.01 o 
  -4   3   5       21.70       21.82      0.99 o 
  -3   3   5        1.13        3.65      1.39 o 
  -2   3   5     1237.75      987.51     15.38 o 
  -1   3   5     1226.98     1655.42     22.79 o 
   0   3   5     2368.35     2969.20     40.50 o 
   1   3   5     3420.14     3811.79     51.91 o 
   2   3   5      636.03      762.46     10.84 o 
   3   3   5       17.66       13.25      1.13 o 
   4   3   5      109.67      106.02      2.31 o 
   5   3   5       34.52       39.75      1.61 o 
   6   3   5      376.81      348.33      7.79 o 
   7   3   5       57.15       50.81      3.69 o 
   8   3   5        0.91        1.47      2.69 o 
   9   3   5       14.66       10.16      4.56 o 
 -10   4   5        6.31        3.95      4.20 o 
  -9   4   5      273.86      301.97      8.06 o 
  -8   4   5      232.34      198.74      4.95 o 
  -7   4   5       35.82       43.97      2.37 o 
  -6   4   5     1189.91     1192.03     19.11 o 
  -5   4   5      241.96      254.13      5.14 o 
  -4   4   5     7275.21     7731.61    103.68 o 
  -3   4   5     1548.33     1466.63     22.82 o 
  -2   4   5     1021.64     1148.45     20.59 o 
  -1   4   5     1673.84     1685.22     25.89 o 
   0   4   5     3365.06     3896.69     53.11 o 
   1   4   5      321.59      297.75      4.63 o 
   2   4   5    12505.95    13544.86    183.38 o 
   3   4   5      114.04      161.89      2.96 o 
   4   4   5      723.98      694.13     15.19 o 
   5   4   5      181.10      163.39      3.78 o 
   6   4   5       78.71       76.67      5.92 o 
   7   4   5      161.62      157.97      6.68 o 
   8   4   5       50.35       52.47      4.15 o 
   9   4   5       71.91       77.39     10.13 o 
 -10   5   5       37.38       37.39      3.86 o 
  -9   5   5        4.69        8.15      2.93 o 
  -8   5   5       28.57       24.82      2.36 o 
  -7   5   5      292.64      270.29      7.60 o 
  -6   5   5       64.20       61.08      3.34 o 
  -5   5   5      574.07      544.95     12.81 o 
  -4   5   5        4.09        5.94      1.43 o 
  -3   5   5       66.07       39.50      1.77 o 
  -2   5   5      168.92       87.66      2.64 o 
  -1   5   5      465.64      476.88      9.19 o 
   0   5   5      258.51      228.72      3.84 o 
   1   5   5      474.98      450.30      6.81 o 
   2   5   5     1483.38     1513.75     21.18 o 
   3   5   5     2487.31     2546.87     39.40 o 
   4   5   5      183.73      165.49      3.79 o 
   5   5   5      466.17      474.09      8.53 o 
   6   5   5      164.09      167.24      9.58 o 
   7   5   5        0.06        0.51      2.52 o 
   8   5   5       73.33       98.02      5.47 o 
   9   5   5       10.94       20.92      3.98 o 
 -10   6   5        3.09        3.03      4.43 o 
  -9   6   5       79.24       91.03      5.32 o 
  -8   6   5       10.80       11.51      2.45 o 
  -7   6   5       13.03       11.06      2.12 o 
  -6   6   5        9.82       14.90      2.04 o 
  -5   6   5      117.13      100.52      3.63 o 
  -4   6   5      275.47      241.46      6.37 o 
  -3   6   5      280.03      278.76      5.94 o 
  -2   6   5       40.82       48.59      2.07 o 
  -1   6   5       69.93       68.58      2.45 o 
   0   6   5      195.56      177.39      4.07 o 
   1   6   5      782.05      760.73     12.51 o 
   2   6   5     1667.73     1735.97     27.26 o 
   3   6   5       16.16       19.69      2.08 o 
   4   6   5      225.80      238.65     11.08 o 
   5   6   5      468.95      446.39      8.24 o 
   6   6   5        0.08        2.15      2.01 o 
   7   6   5       63.27       63.08      5.22 o 
   8   6   5        4.04        3.47      3.22 o 
  -9   7   5        2.87        3.13      2.57 o 
  -8   7   5       96.26      110.26      4.49 o 
  -7   7   5      118.94      115.09      4.27 o 
  -6   7   5        7.60        9.42      3.58 o 
  -5   7   5     1208.24     1223.49     23.05 o 
  -4   7   5      377.68      363.13      9.76 o 
  -3   7   5      155.52      154.55      5.40 o 
  -2   7   5     1603.87     1469.66    147.13 o 
  -1   7   5       21.55       26.28      1.84 o 
   0   7   5      845.72      797.14     15.10 o 
   1   7   5     1038.92     1011.73     20.59 o 
   2   7   5      261.95      255.77      6.08 o 
   3   7   5     1792.38     1801.87     32.81 o 
   4   7   5       42.82       55.22      2.41 o 
   5   7   5      432.02      431.22      9.58 o 
   6   7   5      351.09      360.81      8.58 o 
   7   7   5       21.33       28.17      3.76 o 
   8   7   5        7.37        7.19      3.52 o 
  -9   8   5        5.58        6.83      3.10 o 
  -8   8   5       18.65       18.40      3.65 o 
  -7   8   5       38.04       38.59      3.13 o 
  -6   8   5       27.80       25.87      2.60 o 
  -5   8   5       21.27       28.18      4.97 o 
  -4   8   5       74.38       67.33      4.01 o 
  -3   8   5       11.65       19.08      2.69 o 
  -2   8   5       11.37       10.04      1.66 o 
  -1   8   5       75.91       67.29      2.77 o 
   0   8   5      120.48      107.10      7.01 o 
   1   8   5      142.94      143.63      3.71 o 
   2   8   5      164.22      156.25      5.56 o 
   3   8   5     1376.51     1340.92     21.76 o 
   4   8   5      138.40      146.46      6.63 o 
   5   8   5       24.65       19.68      2.46 o 
   6   8   5       51.82       51.06      4.31 o 
   7   8   5       50.80       48.58      3.52 o 
  -8   9   5        5.74       -0.68      2.70 o 
  -7   9   5        1.57        2.33      2.61 o 
  -6   9   5        0.75        2.93      3.07 o 
  -5   9   5       10.72        7.95      3.31 o 
  -4   9   5       47.04       45.29      7.93 o 
  -3   9   5       46.41       34.73      3.36 o 
  -2   9   5       30.32       20.51      2.92 o 
  -1   9   5       97.89       85.24      3.33 o 
   0   9   5      250.41      236.12      6.00 o 
   1   9   5      215.68      184.49      5.17 o 
   2   9   5       22.39       16.52      2.45 o 
   3   9   5      170.68      181.13      4.60 o 
   4   9   5      217.93      224.64      6.48 o 
   5   9   5        0.11       -0.36      2.22 o 
   6   9   5       67.74       57.83      3.67 o 
   7   9   5        4.91        0.67      3.50 o 
  -7  10   5        8.77       11.75      3.69 o 
  -6  10   5      107.04      107.37      5.55 o 
  -5  10   5        9.70        9.51      3.26 o 
  -4  10   5       57.71       71.13      4.61 o 
  -3  10   5      271.30      282.45     15.21 o 
  -2  10   5        1.15        5.68      2.99 o 
  -1  10   5      642.92      681.22     16.98 o 
   0  10   5       81.34       83.98      4.59 o 
   1  10   5       14.37       16.00      2.32 o 
   2  10   5       64.34       69.91      3.45 o 
   3  10   5        1.37        0.67      1.97 o 
   4  10   5      170.98      140.73      4.54 o 
   5  10   5       65.35       65.07      3.76 o 
   6  10   5        6.15        9.68      2.80 o 
  -6  11   5        0.09        6.75      3.67 o 
  -5  11   5        1.48        0.05      3.11 o 
  -4  11   5       35.78       48.80      5.95 o 
  -3  11   5       28.14       35.43     10.11 o 
  -2  11   5        0.12        1.43      2.97 o 
  -1  11   5        0.88       -1.74      2.84 o 
   0  11   5       63.81       66.49      4.53 o 
   1  11   5        0.57        1.71      2.22 o 
   2  11   5       66.02       67.45      3.67 o 
   3  11   5        1.96        6.38      2.53 o 
   4  11   5        8.36        7.39      2.35 o 
   5  11   5       21.32       24.25      3.12 o 
  -5  12   5        4.50       -0.31      3.64 o 
  -4  12   5       13.26       22.40      4.13 o 
  -3  12   5       31.92       33.96      4.38 o 
  -2  12   5        8.00        8.29      3.61 o 
  -1  12   5        2.66        3.88      3.32 o 
   0  12   5       67.36       66.83      4.77 o 
   1  12   5        5.27        0.56      2.59 o 
   2  12   5       20.02       21.55      3.03 o 
   3  12   5       10.14       10.03      4.77 o 
   4  12   5       18.90       18.34      3.30 o 
  -3  13   5        4.18        3.89      3.67 o 
  -2  13   5       14.36       13.83      4.13 o 
  -1  13   5        1.35       -1.00      3.44 o 
   0  13   5       22.33       30.02      4.28 o 
   1  13   5       31.98       31.58      4.42 o 
   2  13   5        1.82        3.40      2.78 o 
 -11   0   6        8.71        1.85      4.29 o 
 -10   0   6       20.38       26.95      4.89 o 
  -9   0   6      571.98      525.67     19.34 o 
  -8   0   6        0.01        0.22      2.83 o 
  -7   0   6      521.90      586.80     15.54 o 
  -6   0   6      275.89      254.31     10.24 o 
  -5   0   6      801.25      737.13     16.87 o 
  -4   0   6     4128.14     4548.18     82.63 o 
  -3   0   6      864.21      655.54     12.00 o 
  -2   0   6    14687.26    14984.29    318.66 o 
  -1   0   6     1579.40     2024.37     43.52 o 
   0   0   6       17.89        5.48      1.33 o 
   1   0   6    36512.87    38161.74   1163.00 o 
   2   0   6     8900.14     9452.63    200.98 o 
   3   0   6      136.11      123.84      3.51 o 
   4   0   6     3264.30     3370.14     72.34 o 
   5   0   6        5.65        9.16      1.55 o 
   6   0   6     1974.19     1972.72     62.05 o 
   7   0   6      151.86      180.60      9.35 o 
   8   0   6        0.37        4.13      3.80 o 
   9   0   6      123.26      132.14      8.91 o 
 -11   1   6        1.34       -1.21      3.03 o 
 -10   1   6        4.53       10.13      5.16 o 
  -9   1   6        2.57        3.73      2.75 o 
  -8   1   6       19.80       23.84      2.88 o 
  -7   1   6       30.49       21.61      1.90 o 
  -6   1   6       12.49        7.03      1.09 o 
  -5   1   6      707.33      604.45      8.84 o 
  -4   1   6       54.00       68.15      1.59 o 
  -3   1   6      462.67      435.65      7.29 o 
  -2   1   6     2246.61     2435.88     36.93 o 
  -1   1   6      650.46      648.59      9.06 o 
   0   1   6     2696.99     2578.98     35.13 o 
   1   1   6     1024.95     1518.15     23.46 o 
   2   1   6      458.54      477.16      6.89 o 
   3   1   6     2864.10     2857.64     39.10 o 
   4   1   6       21.93       16.47      0.98 o 
   5   1   6       73.64       74.84      2.18 o 
   6   1   6       36.06       27.23      2.66 o 
   7   1   6       48.59       49.80      4.86 o 
   8   1   6        0.44       -0.49      2.59 o 
   9   1   6        0.24       -0.97      3.11 o 
 -11   2   6        4.48        2.39      3.25 o 
 -10   2   6        5.32        3.82      3.01 o 
  -9   2   6       11.69       12.95      2.94 o 
  -8   2   6       11.40       15.12      3.40 o 
  -7   2   6       53.07       46.48      2.96 o 
  -6   2   6      171.17      159.12      6.18 o 
  -5   2   6       10.58        9.00      0.95 o 
  -4   2   6     3905.26     4094.64     62.36 o 
  -3   2   6     1841.79     1956.48     26.91 o 
  -2   2   6       43.94       35.33      1.79 o 
  -1   2   6      969.77     1050.85     14.56 o 
   0   2   6        4.25        3.76      0.45 o 
   1   2   6     3664.10     3681.84     50.07 o 
   2   2   6        3.13        5.91      1.61 o 
   3   2   6     2250.70     2428.63     33.36 o 
   4   2   6     2542.83     2485.90     30.95 o 
   5   2   6      583.72      597.82      8.12 o 
   6   2   6      109.95      104.55      4.63 o 
   7   2   6      158.25      167.92      6.30 o 
   8   2   6       51.37       47.11      5.70 o 
   9   2   6       15.07       12.45      6.14 o 
 -10   3   6       82.28       73.11      4.84 o 
  -9   3   6        7.78       14.12      3.06 o 
  -8   3   6      359.66      397.78     24.04 o 
  -7   3   6       90.70      100.50      3.49 o 
  -6   3   6      956.77      802.87     16.01 o 
  -5   3   6     5822.05     5808.01     88.36 o 
  -4   3   6     2696.51     2669.84     36.30 o 
  -3   3   6      896.45      765.03     10.84 o 
  -2   3   6     1030.36     1188.19     18.40 o 
  -1   3   6      107.97      100.08      1.88 o 
   0   3   6     6956.52     7143.48     96.85 o 
   1   3   6     5494.85     5561.95     75.55 o 
   2   3   6     6391.28     7021.90     95.24 o 
   3   3   6     1481.69     1386.80     19.36 o 
   4   3   6        2.47        4.19      2.78 o 
   5   3   6     1668.26     1698.08     30.68 o 
   6   3   6      154.37      156.28      4.57 o 
   7   3   6      198.46      169.60      6.44 o 
   8   3   6      137.20      138.00      6.15 o 
   9   3   6        0.60       -2.66      4.29 o 
 -10   4   6        1.51       -4.46      2.97 o 
  -9   4   6        0.78        4.00      2.77 o 
  -8   4   6        1.71       -1.37      2.35 o 
  -7   4   6       37.76       50.93      2.58 o 
  -6   4   6      124.96      136.71      5.00 o 
  -5   4   6       49.33       57.39      2.63 o 
  -4   4   6      128.24      113.55      2.93 o 
  -3   4   6      368.23      387.92      7.57 o 
  -2   4   6     1796.88     2038.33     31.24 o 
  -1   4   6     2599.26     2937.43     40.20 o 
   0   4   6     3577.91     3904.55     53.26 o 
   1   4   6       14.24       15.48      1.22 o 
   2   4   6       68.78       82.71      6.81 o 
   3   4   6      801.63      854.79     12.27 o 
   4   4   6      175.09      169.98      7.09 o 
   5   4   6        9.13        9.82      2.29 o 
   6   4   6        2.44        4.00      1.80 o 
   7   4   6        1.52       -0.08      2.85 o 
   8   4   6       45.98       38.07      4.65 o 
   9   4   6        2.16       -2.57      3.17 o 
 -10   5   6        0.26       -0.28      3.00 o 
  -9   5   6       44.93       50.93      6.30 o 
  -8   5   6       94.62      102.98      4.19 o 
  -7   5   6      161.62      161.04      4.32 o 
  -6   5   6      482.10      472.37      8.66 o 
  -5   5   6      839.54      897.11     14.72 o 
  -4   5   6      428.63      399.85      8.31 o 
  -3   5   6      914.07      841.61     15.54 o 
  -2   5   6     1600.04     1666.12     29.70 o 
  -1   5   6        6.35        8.36      1.32 o 
   0   5   6     2155.21     2295.53     31.66 o 
   1   5   6       22.06       16.24      1.22 o 
   2   5   6     1398.05     1377.96     19.35 o 
   3   5   6     1428.85     1444.12     22.82 o 
   4   5   6      159.90      160.40      4.79 o 
   5   5   6      114.93       98.79      3.56 o 
   6   5   6      134.87      134.60      4.42 o 
   7   5   6      121.10      105.98      6.06 o 
   8   5   6       26.23       23.17      3.76 o 
   9   5   6        0.08       -3.26      4.73 o 
 -10   6   6        2.17        4.51      3.37 o 
  -9   6   6      108.73      107.27      4.90 o 
  -8   6   6       50.84       50.22      3.08 o 
  -7   6   6       52.61       52.29      4.18 o 
  -6   6   6      613.43      549.06     11.36 o 
  -5   6   6     1221.09     1265.68     23.59 o 
  -4   6   6      523.50      556.37     13.60 o 
  -3   6   6       44.74       41.52      2.03 o 
  -2   6   6        7.82        5.31      1.78 o 
  -1   6   6      511.97      537.77     10.44 o 
   0   6   6      187.42      204.24      4.16 o 
   1   6   6     2952.24     3210.79     44.16 o 
   2   6   6     1883.81     1916.78     26.74 o 
   3   6   6      236.53      242.83      5.00 o 
   4   6   6      469.98      418.52     14.68 o 
   5   6   6      176.48      166.92      4.90 o 
   6   6   6      284.61      297.22      7.35 o 
   7   6   6      325.34      324.31     10.30 o 
   8   6   6        6.54        3.72      3.35 o 
  -9   7   6        1.23       -1.20      3.24 o 
  -8   7   6        3.05        5.97      2.40 o 
  -7   7   6      238.20      232.18      6.31 o 
  -6   7   6       11.20       11.92      2.16 o 
  -5   7   6        0.25        5.27      2.72 o 
  -4   7   6       35.18       34.88      2.97 o 
  -3   7   6        2.90        6.87      2.07 o 
  -2   7   6      141.99      110.78      6.80 o 
  -1   7   6      759.23      789.05     14.95 o 
   0   7   6        2.56        2.41      1.15 o 
   1   7   6      587.02      591.54     10.15 o 
   2   7   6       24.55       25.09      1.77 o 
   3   7   6      380.22      369.10      7.06 o 
   4   7   6      156.22      114.77      3.41 o 
   5   7   6        2.01        5.13      2.17 o 
   6   7   6       14.79       15.23      2.84 o 
   7   7   6        0.25       -1.30      3.12 o 
   8   7   6        3.43        1.06      3.47 o 
  -9   8   6       12.18       11.05      3.74 o 
  -8   8   6        1.47        1.89      2.60 o 
  -7   8   6      185.25      175.44      6.25 o 
  -6   8   6       38.06       31.38      3.52 o 
  -5   8   6       11.84       25.39      3.21 o 
  -4   8   6      303.11      325.67      9.35 o 
  -3   8   6       24.55       31.96      3.00 o 
  -2   8   6      369.11      324.86      7.97 o 
  -1   8   6      294.15      280.18      7.39 o 
   0   8   6       12.02       19.28      1.95 o 
   1   8   6      540.92      568.23      9.99 o 
   2   8   6       24.54       25.45      2.64 o 
   3   8   6      870.90      824.48     14.00 o 
   4   8   6      803.04      791.45     13.61 o 
   5   8   6      214.09      217.10      6.16 o 
   6   8   6       32.64       28.35      2.97 o 
   7   8   6       29.53       31.11      5.60 o 
  -8   9   6        7.57        5.17      3.70 o 
  -7   9   6       37.62       28.81      3.92 o 
  -6   9   6       78.20       82.51      5.05 o 
  -5   9   6       61.83       58.41      4.48 o 
  -4   9   6       10.75        8.22      2.82 o 
  -3   9   6      252.16      228.08      8.39 o 
  -2   9   6       32.92       37.76      3.34 o 
  -1   9   6       57.70       62.38      3.00 o 
   0   9   6      642.90      667.24     14.02 o 
   1   9   6       37.59       27.02      2.88 o 
   2   9   6       22.09       18.36      2.66 o 
   3   9   6      158.80      152.35      5.33 o 
   4   9   6      138.37      144.01      4.25 o 
   5   9   6       99.36      123.34      6.88 o 
   6   9   6        0.06        0.00      2.55 o 
   7   9   6        4.35        5.00      3.61 o 
  -7  10   6        0.27        3.69      3.45 o 
  -6  10   6        4.22        3.73      3.13 o 
  -5  10   6        0.51       -2.05      2.98 o 
  -4  10   6        2.67        0.00      5.49 o 
  -3  10   6       15.24       17.92      3.32 o 
  -2  10   6       11.31       13.04      3.02 o 
  -1  10   6       32.29       43.10      3.71 o 
   0  10   6        7.43        6.86      2.10 o 
   1  10   6      193.07      199.69      7.67 o 
   2  10   6       14.04        8.61      2.01 o 
   3  10   6        1.86       -2.11      1.85 o 
   4  10   6       36.29       34.91      3.03 o 
   5  10   6       59.46       65.54      3.94 o 
   6  10   6        2.67        1.37      2.69 o 
  -6  11   6       28.30       34.12      5.60 o 
  -5  11   6       42.07       43.80      4.54 o 
  -4  11   6       14.67       14.20      3.49 o 
  -3  11   6      208.54      206.05     12.01 o 
  -2  11   6       35.65       33.39      3.76 o 
  -1  11   6        4.40        4.13      3.03 o 
   0  11   6      318.12      304.37      7.68 o 
   1  11   6       72.75       68.75      3.92 o 
   2  11   6       47.54       49.86      4.26 o 
   3  11   6       76.52       76.18      6.09 o 
   4  11   6        7.34        5.86      3.02 o 
   5  11   6       14.05       12.60      2.90 o 
  -5  12   6        5.39        5.17      5.11 o 
  -4  12   6       14.39       17.29      3.93 o 
  -3  12   6       15.66       26.38      4.09 o 
  -2  12   6       24.87       17.97      3.71 o 
  -1  12   6        1.21        1.81      3.26 o 
   0  12   6        1.17       -3.25      3.19 o 
   1  12   6       26.36       29.17      3.15 o 
   2  12   6        0.05        1.56      3.78 o 
   3  12   6        4.83        4.71      2.73 o 
   4  12   6       12.67        7.66      3.59 o 
  -3  13   6        4.03        9.97      4.07 o 
  -2  13   6       11.68       16.70      4.16 o 
  -1  13   6        0.42       -0.34      3.59 o 
   0  13   6        0.68       -1.96      3.46 o 
   1  13   6        0.30        0.83      3.27 o 
 -11   1   7        7.04        7.51      3.26 o 
 -10   1   7        0.86       -3.10      2.75 o 
  -9   1   7       59.58       71.32      4.30 o 
  -8   1   7      321.15      291.44      8.57 o 
  -7   1   7      226.39      220.06      5.38 o 
  -6   1   7     2063.69     1998.43     31.23 o 
  -5   1   7      371.44      401.64      5.57 o 
  -4   1   7     2179.05     2300.63     28.95 o 
  -3   1   7      293.93      283.27      4.89 o 
  -2   1   7      105.83       81.85      3.07 o 
  -1   1   7     1385.77     1084.67     15.03 o 
   0   1   7    10686.41    10294.33    139.27 o 
   1   1   7     1642.27     1880.80     29.02 o 
   2   1   7     2258.11     2253.01     30.89 o 
   3   1   7      122.03      129.32      2.17 o 
   4   1   7     2471.19     2516.08     34.65 o 
   5   1   7     1104.59     1131.62     21.31 o 
   6   1   7      141.87      134.73      5.24 o 
   7   1   7      570.29      587.32     15.14 o 
   8   1   7        5.00        7.83      2.98 o 
   9   1   7       23.98       24.54      3.80 o 
 -11   2   7        0.83       -1.07      3.13 o 
 -10   2   7       35.26       43.29      7.20 o 
  -9   2   7       77.87       76.73      4.47 o 
  -8   2   7      281.99      327.01     16.08 o 
  -7   2   7      372.05      406.65     10.88 o 
  -6   2   7      138.38      110.74      5.16 o 
  -5   2   7     2272.13     2184.17     33.71 o 
  -4   2   7     3233.75     3089.94     42.29 o 
  -3   2   7     1423.98     1845.94     28.28 o 
  -2   2   7      530.19      695.47      9.78 o 
  -1   2   7      272.66      396.86      5.77 o 
   0   2   7     4049.76     4108.79     55.83 o 
   1   2   7     9896.42    10358.21    140.26 o 
   2   2   7       11.76       12.40      0.73 o 
   3   2   7      580.86      568.19      8.32 o 
   4   2   7      327.86      323.72      4.69 o 
   5   2   7      329.29      294.56      5.60 o 
   6   2   7      427.39      447.77     12.04 o 
   7   2   7       47.62       51.46      3.73 o 
   8   2   7       16.36       17.77      4.62 o 
   9   2   7       26.81       41.48      4.30 o 
 -10   3   7       48.59       54.47      4.33 o 
  -9   3   7       53.25       52.03      4.03 o 
  -8   3   7      175.24      176.28      6.41 o 
  -7   3   7       38.58       38.81      2.35 o 
  -6   3   7      114.53       96.44      3.25 o 
  -5   3   7      279.05      310.44      5.61 o 
  -4   3   7      309.11      356.18      6.48 o 
  -3   3   7        5.06        3.77      0.74 o 
  -2   3   7       39.40       37.04      1.51 o 
  -1   3   7     1108.31     1211.46     16.85 o 
   0   3   7      195.32      189.51      3.11 o 
   1   3   7     1691.20     1642.18     22.68 o 
   2   3   7      762.83      736.77     10.56 o 
   3   3   7        7.10        3.41      0.87 o 
   4   3   7        7.71        5.23      1.29 o 
   5   3   7        3.13        4.93      2.03 o 
   6   3   7       35.76       39.90      3.24 o 
   7   3   7       53.71       51.28      3.92 o 
   8   3   7       46.35       54.14      4.26 o 
   9   3   7        0.72        1.63      4.67 o 
 -10   4   7        1.91       -0.46      3.10 o 
  -9   4   7       22.87       23.22      4.07 o 
  -8   4   7      115.68      125.78      6.74 o 
  -7   4   7      815.44      795.02     13.53 o 
  -6   4   7       11.07        7.66      1.51 o 
  -5   4   7     4278.98     4156.86     62.88 o 
  -4   4   7        8.11       15.30      1.05 o 
  -3   4   7       66.16       72.85      2.03 o 
  -2   4   7     8400.40     9173.67    138.15 o 
  -1   4   7     1119.16     1010.69     14.25 o 
   0   4   7     1044.51     1034.61     14.56 o 
   1   4   7     5446.50     5733.62     78.00 o 
   2   4   7     1378.21     1493.81     20.83 o 
   3   4   7     2084.94     2122.57     29.42 o 
   4   4   7      465.62      414.76      7.38 o 
   5   4   7       31.81       22.79      2.17 o 
   6   4   7      812.76      780.85     19.44 o 
   7   4   7        0.43       -1.08      2.65 o 
   8   4   7      253.06      252.91      8.82 o 
   9   4   7        5.96        1.47      4.67 o 
 -10   5   7        3.12        1.32      3.01 o 
  -9   5   7       64.99       70.62      4.16 o 
  -8   5   7      173.65      159.01      5.62 o 
  -7   5   7       33.81       33.92      2.36 o 
  -6   5   7      422.55      355.23     10.33 o 
  -5   5   7        7.48       13.27      1.73 o 
  -4   5   7      823.55      830.90     15.47 o 
  -3   5   7      395.13      395.19      7.88 o 
  -2   5   7       50.97       51.85      2.31 o 
  -1   5   7     1470.47     1488.61     20.80 o 
   0   5   7      271.73      220.07      3.76 o 
   1   5   7     3162.68     3462.89     47.45 o 
   2   5   7       13.53       10.71      1.00 o 
   3   5   7        0.07        0.42      1.56 o 
   4   5   7      350.54      329.44      6.23 o 
   5   5   7      204.53      216.56      5.65 o 
   6   5   7       47.05       44.25      3.72 o 
   7   5   7       72.94       81.25      4.88 o 
   8   5   7        0.84        8.99      3.42 o 
 -10   6   7        3.34        3.40      3.28 o 
  -9   6   7        1.81        2.66      2.90 o 
  -8   6   7       76.72       88.00      3.56 o 
  -7   6   7       21.19       19.08      2.36 o 
  -6   6   7       99.01      122.52      4.16 o 
  -5   6   7      157.92      165.69      5.95 o 
  -4   6   7       29.64       26.87      2.51 o 
  -3   6   7      268.00      249.51      5.62 o 
  -2   6   7     2344.05     2245.99     39.88 o 
  -1   6   7        0.11        6.01      1.07 o 
   0   6   7      178.21      220.80      3.90 o 
   1   6   7      175.86      189.12      4.03 o 
   2   6   7       31.05       27.48      1.51 o 
   3   6   7      223.76      215.31      4.63 o 
   4   6   7      250.55      221.31     13.83 o 
   5   6   7       63.65       67.73      3.40 o 
   6   6   7       64.84       67.02      4.55 o 
   7   6   7        0.32        2.83      3.21 o 
   8   6   7        0.13       -1.02      3.35 o 
  -9   7   7       21.87       28.05      9.43 o 
  -8   7   7       36.81       33.12      3.03 o 
  -7   7   7       21.47       31.19      2.71 o 
  -6   7   7      444.59      423.56      9.38 o 
  -5   7   7       72.90       66.04      3.86 o 
  -4   7   7      409.66      381.34     10.18 o 
  -3   7   7      251.98      269.32      7.74 o 
  -2   7   7        5.64        9.60      1.50 o 
  -1   7   7      595.09      566.99     29.22 o 
   0   7   7      199.53      192.73      4.19 o 
   1   7   7      839.55      764.98     17.73 o 
   2   7   7     1625.22     1560.06     28.57 o 
   3   7   7      335.93      318.19      6.28 o 
   4   7   7      372.45      395.50      7.56 o 
   5   7   7      552.00      563.19     12.00 o 
   6   7   7       35.11       34.10      3.76 o 
   7   7   7      193.46      194.35      7.81 o 
   8   7   7       19.72       19.12      3.98 o 
  -9   8   7       10.91        9.12      3.76 o 
  -8   8   7        0.15       -1.76      2.46 o 
  -7   8   7       24.75       28.81      2.99 o 
  -6   8   7        6.55        8.64      3.37 o 
  -5   8   7      155.49      135.18      5.65 o 
  -4   8   7       17.87       16.96      2.90 o 
  -3   8   7      134.85      115.64      4.80 o 
  -2   8   7      187.18      170.98      4.60 o 
  -1   8   7      166.38      157.92      4.40 o 
   0   8   7      382.71      357.13      9.46 o 
   1   8   7       10.13        6.42      1.51 o 
   2   8   7      172.11      174.59      5.23 o 
   3   8   7        2.38       11.06      3.84 o 
   4   8   7        1.34        2.50      2.13 o 
   5   8   7       79.70       73.94      4.87 o 
   6   8   7        6.82        8.97      4.54 o 
   7   8   7        2.58        2.28      3.48 o 
  -8   9   7        0.03        1.76      3.55 o 
  -7   9   7       53.97       48.02     10.11 o 
  -6   9   7       38.78       40.15      4.00 o 
  -5   9   7        1.87       -0.67      3.37 o 
  -4   9   7       86.13       97.67      4.85 o 
  -3   9   7       51.79       64.10      4.07 o 
  -2   9   7        4.42        3.53      5.16 o 
  -1   9   7      635.55      556.19     11.42 o 
   0   9   7       46.62       36.18      2.51 o 
   1   9   7       33.87       34.83      2.20 o 
   2   9   7        6.11        3.88      1.76 o 
   3   9   7       26.89       24.87      2.23 o 
   4   9   7       64.58       74.26      5.04 o 
   5   9   7       34.30       41.51      3.20 o 
   6   9   7        0.42        4.66      3.09 o 
  -7  10   7       42.89       36.05      4.34 o 
  -6  10   7        2.95        4.38      3.20 o 
  -5  10   7       54.52       58.34      4.53 o 
  -4  10   7       40.06       36.77      3.88 o 
  -3  10   7       46.90       47.52      4.03 o 
  -2  10   7      210.92      215.09      9.48 o 
  -1  10   7       58.02       59.12      4.07 o 
   0  10   7       85.85       96.72      5.72 o 
   1  10   7      176.57      181.24      7.02 o 
   2  10   7       25.02       30.67      2.66 o 
   3  10   7      125.40      132.24      9.20 o 
   4  10   7      286.84      285.70      7.68 o 
   5  10   7       52.65       50.08      6.64 o 
   6  10   7        4.34        4.00      3.44 o 
  -6  11   7        2.42        4.03      3.70 o 
  -5  11   7        7.53       16.60      5.87 o 
  -4  11   7        2.30        7.82      3.53 o 
  -3  11   7       35.56       34.46      3.88 o 
  -2  11   7        1.38        4.37      5.05 o 
  -1  11   7       28.18       29.33      3.72 o 
   0  11   7        0.12        1.51      2.35 o 
   1  11   7        4.15        4.36      2.41 o 
   2  11   7        3.00       -3.38      2.35 o 
   3  11   7       12.80        7.90      2.30 o 
   4  11   7       52.72       62.26      5.71 o 
   5  11   7        0.38        3.02      2.81 o 
  -5  12   7       41.45       56.70      5.73 o 
  -4  12   7       13.01       15.18      4.13 o 
  -3  12   7       24.47       34.57      4.18 o 
  -2  12   7       11.37       15.36      5.16 o 
  -1  12   7       79.88       75.31      6.66 o 
   0  12   7       76.77       81.66      5.28 o 
   1  12   7       18.72       19.56      3.02 o 
   2  12   7        2.87        4.03      2.63 o 
   3  12   7        3.03        1.07      2.70 o 
  -3  13   7       11.72        6.87      4.03 o 
  -2  13   7        0.05        1.10      3.49 o 
  -1  13   7        5.49        7.43      3.80 o 
   0  13   7       22.62       21.19      4.11 o 
   1  13   7       21.88       31.38      4.70 o 
 -11   0   8       48.65       64.49      6.68 o 
 -10   0   8       89.25      110.78      7.88 o 
  -9   0   8      173.05      147.46      8.42 o 
  -8   0   8      455.59      408.75     15.38 o 
  -7   0   8      153.23      158.27      7.99 o 
  -6   0   8      712.06      737.47     45.69 o 
  -5   0   8     2600.36     2910.12     51.76 o 
  -4   0   8     1599.92     1457.07     26.17 o 
  -3   0   8     4802.36     5884.07    125.54 o 
  -2   0   8       84.04      120.11      3.50 o 
  -1   0   8     4106.13     3550.31     88.70 o 
   0   0   8     4318.92     4950.55    151.15 o 
   1   0   8     1069.40     1569.41     48.95 o 
   2   0   8     1444.04     1281.28     40.32 o 
   3   0   8     1611.37     1847.73     39.97 o 
   4   0   8       62.55       52.64      2.39 o 
   5   0   8     4635.57     4635.36    142.57 o 
   6   0   8       58.35       60.59      5.51 o 
   7   0   8      282.09      281.39     12.71 o 
   8   0   8      211.00      207.50     10.98 o 
   9   0   8        1.02       -0.33      4.56 o 
 -11   1   8        7.57        6.85      3.28 o 
 -10   1   8        1.02       -2.03      2.82 o 
  -9   1   8      142.32      136.83      5.78 o 
  -8   1   8       49.08       37.27      3.40 o 
  -7   1   8      775.42      707.96     17.63 o 
  -6   1   8      735.89      657.76     32.07 o 
  -5   1   8        7.04        5.59      1.00 o 
  -4   1   8      221.39      160.92      2.86 o 
  -3   1   8      317.03      460.93      7.59 o 
  -2   1   8       80.23       93.82      1.70 o 
  -1   1   8       21.28       21.54      0.83 o 
   0   1   8     3108.06     3089.34     42.11 o 
   1   1   8      438.73      405.24      7.65 o 
   2   1   8      798.43      821.00     14.94 o 
   3   1   8     1919.06     1958.59     24.38 o 
   4   1   8     1409.43     1399.90     22.11 o 
   5   1   8      101.72       88.55      6.05 o 
   6   1   8      181.31      195.93      6.64 o 
   7   1   8       46.20       38.23      3.43 o 
   8   1   8        0.33        0.40      2.94 o 
   9   1   8       34.85       36.17      4.28 o 
 -11   2   8        3.94        2.57      3.19 o 
 -10   2   8        0.20        2.22      2.98 o 
  -9   2   8       14.65        9.49      3.31 o 
  -8   2   8     1295.62     1275.29     30.10 o 
  -7   2   8      111.90       88.07      4.20 o 
  -6   2   8      126.10      130.99      3.11 o 
  -5   2   8        7.95       21.21      1.66 o 
  -4   2   8      224.78      225.70      3.80 o 
  -3   2   8     3519.53     3708.79     56.23 o 
  -2   2   8      406.48      354.87      4.83 o 
  -1   2   8      424.60      378.39      5.56 o 
   0   2   8     2666.05     2820.61     38.48 o 
   1   2   8      350.63      367.76      5.46 o 
   2   2   8     1337.21     1395.90     19.39 o 
   3   2   8        7.54        4.23      0.72 o 
   4   2   8      281.65      324.04      7.54 o 
   5   2   8      407.02      399.32     10.75 o 
   6   2   8      605.93      594.38     15.29 o 
   7   2   8      290.39      296.34      9.21 o 
   8   2   8       16.62       27.06      5.22 o 
   9   2   8        0.94       -0.63      3.34 o 
 -10   3   8        8.35        9.70      3.29 o 
  -9   3   8      164.57      182.05      6.84 o 
  -8   3   8        4.98        2.37      3.15 o 
  -7   3   8      359.91      374.48      8.10 o 
  -6   3   8      809.49      862.85     16.36 o 
  -5   3   8      322.59      236.75      4.49 o 
  -4   3   8     3900.66     3944.76     59.36 o 
  -3   3   8      706.51      744.96     10.66 o 
  -2   3   8     3062.78     3120.19     42.00 o 
  -1   3   8     3497.86     3345.07     45.68 o 
   0   3   8        3.73        8.18      0.74 o 
   1   3   8     4169.30     4450.54     60.60 o 
   2   3   8      242.25      242.36      4.71 o 
   3   3   8      215.22      172.24      3.96 o 
   4   3   8     2087.42     2086.42     37.51 o 
   5   3   8      517.62      511.95     13.37 o 
   6   3   8     1005.09     1045.68     25.18 o 
   7   3   8      181.63      170.75      8.01 o 
   8   3   8       44.46       46.12      5.35 o 
   9   3   8       11.33       14.34      5.32 o 
 -10   4   8        9.50        8.91      3.25 o 
  -9   4   8        0.98        0.58      2.74 o 
  -8   4   8       38.93       33.57      3.18 o 
  -7   4   8       25.30       16.00      1.92 o 
  -6   4   8       54.46       49.96      2.56 o 
  -5   4   8      579.30      497.11     20.87 o 
  -4   4   8     1569.99     1514.11     23.40 o 
  -3   4   8       79.39       98.95      2.50 o 
  -2   4   8        8.86       12.55      1.14 o 
  -1   4   8      684.78      690.07      9.96 o 
   0   4   8      838.72      838.97     11.96 o 
   1   4   8     1703.84     1899.71     26.29 o 
   2   4   8        2.11        3.36      0.81 o 
   3   4   8       58.24       48.52      2.31 o 
   4   4   8       21.44       19.99      1.81 o 
   5   4   8      307.65      302.10     11.55 o 
   6   4   8      158.30      150.35      6.12 o 
   7   4   8       19.45       26.47      3.51 o 
   8   4   8        0.26       -1.82      3.05 o 
 -10   5   8       12.26       12.73      3.53 o 
  -9   5   8       18.86       30.20      4.16 o 
  -8   5   8       13.44       10.64      2.73 o 
  -7   5   8     1000.04     1035.72     17.22 o 
  -6   5   8        2.69       -1.23      1.40 o 
  -5   5   8      317.23      277.98      6.65 o 
  -4   5   8     1723.11     1710.62     30.64 o 
  -3   5   8       37.41       24.16      1.37 o 
  -2   5   8     1317.66     1292.42     20.28 o 
  -1   5   8     6538.40     7005.74     95.25 o 
   0   5   8      333.53      365.29      5.71 o 
   1   5   8      760.11      696.14     10.19 o 
   2   5   8     1947.32     2094.34     29.08 o 
   3   5   8       31.91       46.00      1.89 o 
   4   5   8       33.30       21.75      2.62 o 
   5   5   8       52.84       53.47      2.81 o 
   6   5   8      213.38      202.79      7.39 o 
   7   5   8      127.92      124.09      5.93 o 
   8   5   8       15.23       14.60      3.74 o 
 -10   6   8        7.25        7.43      4.18 o 
  -9   6   8        0.87        3.04      2.83 o 
  -8   6   8       47.34       40.89      3.31 o 
  -7   6   8      192.26      155.99      4.59 o 
  -6   6   8      646.84      662.43     13.37 o 
  -5   6   8      559.06      536.77     13.45 o 
  -4   6   8        9.74        9.21      2.55 o 
  -3   6   8     1101.62     1030.72     54.06 o 
  -2   6   8     1819.77     1938.49     34.64 o 
  -1   6   8      549.17      512.90      7.83 o 
   0   6   8       99.94       78.74      2.09 o 
   1   6   8      266.39      256.80      4.42 o 
   2   6   8     1408.83     1381.22     21.79 o 
   3   6   8      727.93      705.15     11.92 o 
   4   6   8       11.80       16.12      2.04 o 
   5   6   8      607.89      668.47     13.72 o 
   6   6   8       99.72       96.40      5.21 o 
   7   6   8       97.12      112.12      5.93 o 
   8   6   8       73.56       83.81      5.59 o 
  -9   7   8        1.66        5.12      3.40 o 
  -8   7   8       25.04       23.61      3.67 o 
  -7   7   8        0.14        3.07      2.25 o 
  -6   7   8       27.50       24.48      3.14 o 
  -5   7   8       12.41       13.53      5.79 o 
  -4   7   8        1.49        0.43      1.94 o 
  -3   7   8       21.53       25.36      2.65 o 
  -2   7   8       65.25       67.86      2.71 o 
  -1   7   8      144.88      127.47      3.79 o 
   0   7   8      153.98      150.01      4.68 o 
   1   7   8      139.03      146.60      3.17 o 
   2   7   8       14.98        9.34      1.53 o 
   3   7   8      260.02      262.70      5.56 o 
   4   7   8        4.30        5.68      1.96 o 
   5   7   8       56.84       51.24      3.13 o 
   6   7   8        4.76        4.80      3.26 o 
   7   7   8        2.28        3.00      3.40 o 
  -9   8   8        8.66        6.92      6.98 o 
  -8   8   8      121.36      108.02      8.04 o 
  -7   8   8       51.49       40.31      8.20 o 
  -6   8   8       34.23       39.85      3.63 o 
  -5   8   8       78.57       72.42      4.15 o 
  -4   8   8        0.23       -1.87      2.38 o 
  -3   8   8      277.20      277.46      8.22 o 
  -2   8   8       22.72       22.37      4.47 o 
  -1   8   8      243.84      220.73      6.58 o 
   0   8   8      441.85      451.48      9.46 o 
   1   8   8        0.30       -1.01      1.35 o 
   2   8   8       99.59       92.53      3.16 o 
   3   8   8      428.86      411.92      7.96 o 
   4   8   8       98.87      101.02      4.17 o 
   5   8   8      222.65      212.47      6.14 o 
   6   8   8       42.73       41.89      4.17 o 
   7   8   8        5.68        7.21      3.62 o 
  -8   9   8        6.86        9.59      3.78 o 
  -7   9   8       32.28       34.11      5.90 o 
  -6   9   8       37.81       41.19      3.96 o 
  -5   9   8       58.55       45.55      4.11 o 
  -4   9   8      278.00      270.71      8.53 o 
  -3   9   8       28.85       19.40      4.13 o 
  -2   9   8      357.84      321.96     12.42 o 
  -1   9   8      222.35      210.37      5.56 o 
   0   9   8       27.02       22.55      2.29 o 
   1   9   8      360.73      350.22      7.26 o 
   2   9   8       91.93       84.58      3.13 o 
   3   9   8        8.53        5.72      1.88 o 
   4   9   8      242.09      256.51      6.95 o 
   5   9   8       80.46       77.02      4.87 o 
   6   9   8       25.08       29.65      4.01 o 
  -7  10   8       13.09        9.97      3.58 o 
  -6  10   8       31.18       36.22      4.24 o 
  -5  10   8        6.37        7.93      3.20 o 
  -4  10   8        5.50        1.65      3.05 o 
  -3  10   8        8.36        5.97      3.26 o 
  -2  10   8        9.70       14.62      3.15 o 
  -1  10   8        7.99        5.29      2.78 o 
   0  10   8       65.40       62.00      3.24 o 
   1  10   8       11.33       16.37      2.45 o 
   2  10   8        8.77        8.48      2.03 o 
   3  10   8        2.00        4.55      2.38 o 
   4  10   8        0.06       -1.69      2.34 o 
   5  10   8        2.78        2.65      2.64 o 
  -6  11   8       48.18       53.76      5.05 o 
  -5  11   8       22.94       33.92      4.30 o 
  -4  11   8       58.47       66.57      4.67 o 
  -3  11   8        1.03       -1.42      3.03 o 
  -2  11   8       38.91       39.27      4.05 o 
  -1  11   8      171.64      162.14      6.68 o 
   0  11   8        1.80        2.06      2.28 o 
   1  11   8       71.47       75.89      3.81 o 
   2  11   8        3.31        0.39      2.35 o 
   3  11   8        0.26       -0.61      2.48 o 
   4  11   8      145.68      152.74      5.62 o 
  -5  12   8       43.36       40.55      4.92 o 
  -4  12   8        0.41        2.63      3.80 o 
  -3  12   8       18.71       26.85      5.16 o 
  -2  12   8        0.15       -3.17      5.62 o 
  -1  12   8        0.47        2.31      4.86 o 
   0  12   8       48.95       56.13      4.63 o 
   1  12   8        3.98        2.51      2.66 o 
   2  12   8       29.80       25.64      3.13 o 
   3  12   8       10.25        7.50      3.47 o 
  -2  13   8        1.63        6.15      6.14 o 
  -1  13   8       12.91       12.12      4.11 o 
   0  13   8        4.94        6.55      3.83 o 
 -11   1   9        7.33       14.56      3.61 o 
 -10   1   9      121.86      137.49      8.26 o 
  -9   1   9       11.86       14.12      6.38 o 
  -8   1   9        4.82        1.42      2.49 o 
  -7   1   9      863.21      804.86     19.00 o 
  -6   1   9        4.40        6.98      1.36 o 
  -5   1   9      671.19      616.61      8.25 o 
  -4   1   9     2681.63     2790.86     42.59 o 
  -3   1   9     8981.88     9480.72    142.61 o 
  -2   1   9     1606.18     1537.41     21.22 o 
  -1   1   9        3.84        4.31      0.50 o 
   0   1   9     3344.76     3760.32     56.82 o 
   1   1   9       12.36       16.44      0.89 o 
   2   1   9      105.65       85.04      2.29 o 
   3   1   9     4902.82     5009.69     68.20 o 
   4   1   9     1505.68     1511.15     27.96 o 
   5   1   9      385.51      363.51      8.75 o 
   6   1   9      532.19      543.69     14.15 o 
   7   1   9       37.78       39.83      5.38 o 
   8   1   9       71.61       68.45      7.01 o 
   9   1   9       52.64       57.91      7.14 o 
 -11   2   9       33.19       29.39      4.00 o 
 -10   2   9        2.56        0.50      3.97 o 
  -9   2   9        1.77       -0.51      2.50 o 
  -8   2   9       58.38       57.58      3.90 o 
  -7   2   9      428.32      435.91     29.42 o 
  -6   2   9     1115.36     1137.78     18.14 o 
  -5   2   9     1116.44     1204.38     17.04 o 
  -4   2   9     6999.74     7569.43    114.18 o 
  -3   2   9     1607.08     1571.00     24.25 o 
  -2   2   9      925.14     1001.48     12.73 o 
  -1   2   9     5539.57     6368.43     86.40 o 
   0   2   9      485.10      655.48      9.34 o 
   1   2   9      293.73      445.21      6.52 o 
   2   2   9     3243.74     3312.33     45.26 o 
   3   2   9      765.61      743.88     12.15 o 
   4   2   9     1873.88     1930.38     35.37 o 
   5   2   9     1031.18     1030.02     24.51 o 
   6   2   9      107.57      100.33      4.97 o 
   7   2   9      127.96      125.81      6.44 o 
   8   2   9        7.77        7.50      4.73 o 
   9   2   9       11.84       11.65      4.02 o 
 -10   3   9        2.92        2.51      3.03 o 
  -9   3   9        0.02        1.29      3.37 o 
  -8   3   9       17.82       21.52      2.98 o 
  -7   3   9       44.18       50.45      5.43 o 
  -6   3   9      246.36      222.24      5.34 o 
  -5   3   9        9.36        9.82      1.03 o 
  -4   3   9      430.38      478.64      7.30 o 
  -3   3   9      167.99      212.61      3.71 o 
  -2   3   9       47.68       55.62      1.71 o 
  -1   3   9       73.45      135.90      2.48 o 
   0   3   9      855.81      839.50     11.89 o 
   1   3   9        3.90       13.98      1.17 o 
   2   3   9      109.78      101.22      2.13 o 
   3   3   9       92.79       85.25      2.22 o 
   4   3   9       20.45       16.42      1.35 o 
   5   3   9      142.74      142.19      5.47 o 
   6   3   9      187.38      182.75      6.78 o 
   7   3   9       49.74       47.50      7.66 o 
   8   3   9       13.56       13.33      3.97 o 
 -10   4   9       10.91       17.67      3.47 o 
  -9   4   9       47.66       56.87      3.90 o 
  -8   4   9      424.71      417.60      9.77 o 
  -7   4   9       78.57       82.25      4.80 o 
  -6   4   9      594.29      641.41     14.07 o 
  -5   4   9      226.12      196.84      5.68 o 
  -4   4   9      505.69      379.73      6.11 o 
  -3   4   9     6094.81     6357.24     96.07 o 
  -2   4   9      311.08      265.89      4.90 o 
  -1   4   9     9816.92    10318.31    139.90 o 
   0   4   9      132.84      187.79      6.43 o 
   1   4   9     1051.30     1186.82     16.71 o 
   2   4   9     3441.83     3701.64     50.69 o 
   3   4   9      329.22      308.88      5.06 o 
   4   4   9       54.26       59.70      3.08 o 
   5   4   9      357.81      363.94     10.35 o 
   6   4   9        0.93       -1.28      2.41 o 
   7   4   9      274.66      284.29      9.35 o 
   8   4   9        0.93        0.87      3.15 o 
 -10   5   9        0.19       -2.13      2.98 o 
  -9   5   9       68.96       65.62      4.25 o 
  -8   5   9       43.10       44.29      3.46 o 
  -7   5   9      381.81      363.21     14.19 o 
  -6   5   9        5.89        7.28      1.76 o 
  -5   5   9      293.91      295.34      6.99 o 
  -4   5   9      417.55      367.30     18.57 o 
  -3   5   9        9.24        4.80      1.07 o 
  -2   5   9     1128.88     1162.20     18.37 o 
  -1   5   9       16.44       11.04      1.00 o 
   0   5   9      455.32      467.70      7.13 o 
   1   5   9      262.39      254.13      4.30 o 
   2   5   9       91.72       90.77      2.35 o 
   3   5   9      829.61      831.69     16.06 o 
   4   5   9      190.05      188.91      5.04 o 
   5   5   9      204.88      234.44      7.85 o 
   6   5   9      328.72      331.04     10.25 o 
   7   5   9       16.21       20.00      3.46 o 
   8   5   9       44.05       42.25      4.47 o 
 -10   6   9        2.64        2.26      3.25 o 
  -9   6   9       22.43       15.19      3.19 o 
  -8   6   9       16.97       17.97      4.16 o 
  -7   6   9       15.19       18.95      2.29 o 
  -6   6   9       10.31       18.38      2.98 o 
  -5   6   9       17.97       17.07      2.67 o 
  -4   6   9      291.33      289.96      8.12 o 
  -3   6   9      159.29      148.38      4.68 o 
  -2   6   9        3.97        6.92      1.22 o 
  -1   6   9      541.70      458.82      7.12 o 
   0   6   9       35.00       26.92      1.33 o 
   1   6   9        1.84        2.17      1.02 o 
   2   6   9      858.27      856.74     12.55 o 
   3   6   9      182.59      159.38      4.55 o 
   4   6   9      277.78      244.16     12.00 o 
   5   6   9      199.91      184.74      7.63 o 
   6   6   9        9.96       11.92      3.21 o 
   7   6   9        3.12        2.99      5.11 o 
   8   6   9        1.94        5.80      3.67 o 
  -9   7   9       23.78       24.41      4.05 o 
  -8   7   9       77.55       78.52      4.99 o 
  -7   7   9      108.95      125.75      5.74 o 
  -6   7   9        0.34       -0.50      2.51 o 
  -5   7   9      416.21      394.25     13.50 o 
  -4   7   9      438.05      380.77     10.26 o 
  -3   7   9      206.01      226.89      5.45 o 
  -2   7   9     1152.80     1119.53     35.97 o 
  -1   7   9       30.18       26.13      1.78 o 
   0   7   9      674.05      600.61      9.15 o 
   1   7   9      496.14      501.12      8.30 o 
   2   7   9      266.13      256.04      7.46 o 
   3   7   9       78.95       70.36      4.01 o 
   4   7   9       18.16       17.77      2.27 o 
   5   7   9      291.04      307.59     12.71 o 
   6   7   9      225.77      229.52      8.42 o 
   7   7   9       29.27       37.73      4.33 o 
  -9   8   9        4.71       12.32      3.95 o 
  -8   8   9       61.92       57.94      4.76 o 
  -7   8   9       11.30       11.34      3.40 o 
  -6   8   9       29.70       35.73      3.74 o 
  -5   8   9       19.25       17.37      3.00 o 
  -4   8   9       37.45       44.01      6.25 o 
  -3   8   9      149.58      140.34     10.02 o 
  -2   8   9       31.62       30.62      2.21 o 
  -1   8   9        1.25        3.07      1.64 o 
   0   8   9      116.54      111.19      3.43 o 
   1   8   9       88.74       87.78      3.69 o 
   2   8   9      537.47      504.49     10.55 o 
   3   8   9        3.12        5.42      2.12 o 
   4   8   9        3.56       13.30      2.36 o 
   5   8   9       54.42       56.32      5.08 o 
   6   8   9       53.17       44.74      4.67 o 
   7   8   9        9.96        4.55      4.62 o 
  -8   9   9       13.19       18.45      3.98 o 
  -7   9   9       13.27       17.99      3.76 o 
  -6   9   9       10.36       10.85      7.33 o 
  -5   9   9       70.55       60.92      4.56 o 
  -4   9   9        2.72        6.42      2.88 o 
  -3   9   9       18.60       16.35      3.31 o 
  -2   9   9       58.97       65.86     11.03 o 
  -1   9   9        0.19       -2.54      1.69 o 
   0   9   9      117.55      114.46      4.00 o 
   1   9   9       35.28       32.54      2.22 o 
   2   9   9        1.39       -1.86      1.75 o 
   3   9   9      284.70      265.02      8.07 o 
   4   9   9      163.90      145.81      6.34 o 
   5   9   9       14.47       21.69      3.67 o 
   6   9   9        5.89        5.64      3.51 o 
  -7  10   9        2.87        2.28      3.59 o 
  -6  10   9       90.57      113.91      6.05 o 
  -5  10   9       14.24       11.74      3.46 o 
  -4  10   9       71.52       80.38     23.31 o 
  -3  10   9      136.70      133.22      5.98 o 
  -2  10   9      145.90      152.05      6.24 o 
  -1  10   9      327.43      328.21      7.83 o 
   0  10   9      218.18      228.64      6.21 o 
   1  10   9       39.36       42.22      2.66 o 
   2  10   9       11.09       11.42      2.12 o 
   3  10   9       20.88       17.80      2.70 o 
   4  10   9      140.95      159.27      5.56 o 
   5  10   9       13.12       20.34      3.67 o 
  -6  11   9       11.21        9.16      3.81 o 
  -5  11   9       32.39       36.50      6.36 o 
  -4  11   9       21.97       15.20      7.47 o 
  -3  11   9        4.04        1.53      4.21 o 
  -2  11   9        8.47        5.26      3.23 o 
  -1  11   9       12.78       10.29      3.23 o 
   0  11   9       18.13       15.23      2.69 o 
   1  11   9       27.00       38.03      5.21 o 
   2  11   9        1.32       -1.45      2.06 o 
   3  11   9       21.89       27.61      3.18 o 
   4  11   9        0.13       -1.54      2.45 o 
  -5  12   9        0.76        0.38      3.71 o 
  -4  12   9       32.74       43.06      4.74 o 
  -3  12   9        7.61        8.32      3.80 o 
  -2  12   9        7.53        4.57      3.49 o 
  -1  12   9       55.10       69.84      5.07 o 
   0  12   9       15.97       13.49      3.74 o 
   1  12   9       19.84       33.51      3.89 o 
   2  12   9       10.78       15.67      4.13 o 
   3  12   9        7.07       10.04      4.16 o 
  -2  13   9       31.09       30.58      4.53 o 
  -1  13   9        2.13       -1.34      3.53 o 
   0  13   9       39.17       43.52      4.74 o 
 -11   0  10        5.82        6.14      4.78 o 
 -10   0  10       73.42       74.27      6.79 o 
  -9   0  10       19.95       22.49      4.56 o 
  -8   0  10       57.97       35.53      4.51 o 
  -7   0  10     2848.96     2754.63     84.60 o 
  -6   0  10      949.13      919.18     21.05 o 
  -5   0  10      965.07      922.52     20.94 o 
  -4   0  10     4327.52     4154.52     89.12 o 
  -3   0  10     1057.51      930.48     20.76 o 
  -2   0  10     9094.97    10871.95    231.06 o 
  -1   0  10      247.82      263.67      6.42 o 
   0   0  10     1057.72     1017.00     17.80 o 
   1   0  10      169.79      106.06      5.16 o 
   2   0  10     1245.51     1451.18     45.80 o 
   3   0  10      824.89      867.70     28.42 o 
   4   0  10     2443.22     2491.49     77.75 o 
   5   0  10      716.83      687.86     23.69 o 
   6   0  10        6.22        9.11      2.32 o 
   7   0  10      444.38      418.47     17.06 o 
   8   0  10      111.32       84.71      7.12 o 
 -11   1  10        8.80       12.61      3.88 o 
 -10   1  10        0.09        6.78      3.67 o 
  -9   1  10       10.82       12.55      2.99 o 
  -8   1  10        4.86        3.65      2.49 o 
  -7   1  10      269.01      260.92     16.16 o 
  -6   1  10       42.05       37.50      2.21 o 
  -5   1  10      729.93      694.65     11.41 o 
  -4   1  10        1.74       -0.04      0.89 o 
  -3   1  10     4376.86     4628.62     70.03 o 
  -2   1  10     1132.28      986.51     13.83 o 
  -1   1  10     2433.91     2919.23     36.00 o 
   0   1  10       32.82       21.89      1.35 o 
   1   1  10     3679.55     3972.99     69.69 o 
   2   1  10       11.68       15.53      1.94 o 
   3   1  10      421.53      391.39      8.19 o 
   4   1  10      426.05      432.20      9.13 o 
   5   1  10      822.56      799.06     15.72 o 
   6   1  10       82.09       75.63      4.24 o 
   7   1  10        1.17        1.63      4.18 o 
   8   1  10       44.74       48.44      4.44 o 
 -11   2  10        0.08       -1.54      3.22 o 
 -10   2  10        0.70        1.30      4.37 o 
  -9   2  10        4.80       -0.68      2.66 o 
  -8   2  10      165.28      147.90      5.82 o 
  -7   2  10      488.06      492.91     12.60 o 
  -6   2  10        7.74       10.87      1.35 o 
  -5   2  10      141.21      150.25      3.38 o 
  -4   2  10     1674.76     1676.04     25.96 o 
  -3   2  10     1886.20     1955.19     30.06 o 
  -2   2  10     1372.72     1523.31     19.12 o 
  -1   2  10     1238.92     1336.19     18.56 o 
   0   2  10      113.03      110.49      2.06 o 
   1   2  10     1569.59     1421.82     19.74 o 
   2   2  10      713.81      639.96     12.12 o 
   3   2  10      353.55      310.64      5.71 o 
   4   2  10      742.14      690.79     13.66 o 
   5   2  10        2.71        2.71      2.16 o 
   6   2  10      290.99      303.21      9.26 o 
   7   2  10      126.40      128.24      6.90 o 
   8   2  10       12.23       13.31      5.05 o 
 -10   3  10       28.43       27.12      4.37 o 
  -9   3  10       34.44       49.22      4.65 o 
  -8   3  10      297.94      292.06     10.49 o 
  -7   3  10      136.76      128.26      5.13 o 
  -6   3  10     1792.70     1711.62     31.10 o 
  -5   3  10      965.79      907.81     14.67 o 
  -4   3  10        2.49        1.12      0.91 o 
  -3   3  10     6159.16     6039.24     80.69 o 
  -2   3  10      445.22      361.93      5.53 o 
  -1   3  10     2263.09     2480.06     34.06 o 
   0   3  10     2886.09     2757.16     37.79 o 
   1   3  10      211.08      303.52      4.77 o 
   2   3  10     3040.96     3178.39     43.56 o 
   3   3  10     3897.69     3934.81     77.72 o 
   4   3  10        7.41        8.63      1.79 o 
   5   3  10       18.97       24.99      2.94 o 
   6   3  10       36.47       38.52      3.61 o 
   7   3  10      205.71      206.74      7.61 o 
   8   3  10       93.23       93.20      7.04 o 
 -10   4  10        0.21       -0.92      3.08 o 
  -9   4  10        1.11       -2.08      2.77 o 
  -8   4  10        1.17        4.51      2.41 o 
  -7   4  10       75.04       78.34      3.74 o 
  -6   4  10      764.75      665.76     13.21 o 
  -5   4  10       46.42       62.43      1.98 o 
  -4   4  10      663.99      739.95     10.86 o 
  -3   4  10       85.29       84.80      2.38 o 
  -2   4  10       92.28      115.98      2.44 o 
  -1   4  10      521.93      583.54      8.61 o 
   0   4  10       64.12       78.96      2.23 o 
   1   4  10      107.26      143.15      2.77 o 
   2   4  10       36.57       41.86      1.44 o 
   3   4  10      173.18      167.53      3.72 o 
   4   4  10      194.14      227.05      9.18 o 
   5   4  10       77.96       89.81     11.06 o 
   6   4  10      110.72       98.19      7.77 o 
   7   4  10        7.26        3.56      3.05 o 
   8   4  10        4.81        4.27      3.21 o 
 -10   5  10        0.18        0.09      3.10 o 
  -9   5  10        0.96        6.13      2.96 o 
  -8   5  10      220.16      228.41      6.63 o 
  -7   5  10       19.46       20.15      2.56 o 
  -6   5  10      259.28      286.50      7.06 o 
  -5   5  10      318.60      338.39     14.78 o 
  -4   5  10       32.59       23.74      1.50 o 
  -3   5  10     1628.80     1529.45     23.95 o 
  -2   5  10      995.12     1062.82     16.92 o 
  -1   5  10     2822.14     2968.51     40.85 o 
   0   5  10     2292.14     2147.44     29.78 o 
   1   5  10     1488.90     1454.74     20.47 o 
   2   5  10      339.03      367.27      5.89 o 
   3   5  10      656.78      642.60     12.80 o 
   4   5  10      224.47      198.07      6.76 o 
   5   5  10      330.10      317.45      9.70 o 
   6   5  10      241.44      224.85      8.00 o 
   7   5  10        6.94        5.49      3.30 o 
   8   5  10        5.41        7.95      4.59 o 
 -10   6  10        9.11       10.13      3.46 o 
  -9   6  10       71.96       66.01      4.26 o 
  -8   6  10       37.00       41.47      3.55 o 
  -7   6  10      177.60      167.69      7.97 o 
  -6   6  10        3.77        4.36      3.83 o 
  -5   6  10      157.36      164.42      9.64 o 
  -4   6  10     1063.69     1008.37     23.17 o 
  -3   6  10      310.81      267.67      5.43 o 
  -2   6  10     1534.60     1616.25     27.28 o 
  -1   6  10      499.20      481.13      7.45 o 
   0   6  10      195.53      206.78      3.81 o 
   1   6  10     1537.04     1568.12     24.55 o 
   2   6  10      358.03      360.68      6.74 o 
   3   6  10      102.42       99.64      3.54 o 
   4   6  10       99.24      102.51      5.81 o 
   5   6  10        1.57        6.05      2.88 o 
   6   6  10      376.96      371.89     11.37 o 
   7   6  10       39.91       52.11      4.66 o 
  -9   7  10        1.91        3.78      3.59 o 
  -8   7  10       29.01       32.48      3.94 o 
  -7   7  10       38.30       48.10      4.59 o 
  -6   7  10      106.66      105.13      5.03 o 
  -5   7  10        0.58        3.84      2.46 o 
  -4   7  10       10.80       16.07      2.58 o 
  -3   7  10       39.98       55.25      2.57 o 
  -2   7  10       11.40       10.30      1.58 o 
  -1   7  10        0.35        1.11      1.06 o 
   0   7  10       36.53       32.16      1.67 o 
   1   7  10       72.65       70.26      2.22 o 
   2   7  10        0.02        0.14      1.40 o 
   3   7  10      329.55      292.43      7.02 o 
   4   7  10       10.96       14.37      2.24 o 
   5   7  10      148.37      150.21     11.03 o 
   6   7  10        5.02        1.20      3.67 o 
   7   7  10        0.35       -0.15      5.05 o 
  -9   8  10       13.84       20.59      4.13 o 
  -8   8  10       27.59       29.24      4.09 o 
  -7   8  10       81.93       84.36      5.11 o 
  -6   8  10      145.86      137.20     11.49 o 
  -5   8  10        9.88        9.98      2.98 o 
  -4   8  10      398.41      400.39     23.15 o 
  -3   8  10        5.68        6.07      2.48 o 
  -2   8  10      426.47      440.28      9.82 o 
  -1   8  10      166.24      170.53      6.64 o 
   0   8  10       39.78       37.04      2.03 o 
   1   8  10       64.23       67.99      2.59 o 
   2   8  10       26.62       36.75      2.23 o 
   3   8  10      323.90      331.19      7.92 o 
   4   8  10      460.77      407.24      9.42 o 
   5   8  10        0.04       -0.99      3.29 o 
   6   8  10       19.62       18.71      3.90 o 
  -8   9  10       16.07       25.42      4.89 o 
  -7   9  10       10.74       14.68      3.84 o 
  -6   9  10        5.32        8.94      3.22 o 
  -5   9  10      271.91      268.21      8.70 o 
  -4   9  10        5.47        4.92      4.07 o 
  -3   9  10      252.05      224.31      7.51 o 
  -2   9  10        6.49        5.11      2.61 o 
  -1   9  10       32.43       32.71      3.25 o 
   0   9  10      232.90      209.25      6.09 o 
   1   9  10        1.61       -0.54      1.63 o 
   2   9  10      232.63      256.02      7.47 o 
   3   9  10      140.46      136.85      4.92 o 
   4   9  10        6.38        2.21      2.28 o 
   5   9  10       74.28       83.23      8.58 o 
   6   9  10        0.07       -0.38      3.49 o 
  -7  10  10        5.36        4.67      3.88 o 
  -6  10  10        3.19        8.54      4.21 o 
  -5  10  10        1.92        4.75      3.32 o 
  -4  10  10        0.26       -0.89      3.15 o 
  -3  10  10        7.45        3.51      3.26 o 
  -2  10  10        2.40       -1.83      4.73 o 
  -1  10  10        0.24        3.07      2.71 o 
   0  10  10       15.49       18.42      4.03 o 
   1  10  10        9.06       11.62      2.06 o 
   2  10  10        5.89        2.21      2.36 o 
   3  10  10       39.23       41.71      3.29 o 
   4  10  10       56.28       50.08      3.52 o 
   5  10  10        5.59        9.04      6.06 o 
  -6  11  10       21.18       27.51      6.71 o 
  -5  11  10       40.41       48.19      4.78 o 
  -4  11  10       68.79       61.03      4.74 o 
  -3  11  10      145.13      131.70      6.24 o 
  -2  11  10       56.93       52.36      7.39 o 
  -1  11  10       43.45       42.42      4.06 o 
   0  11  10      181.09      188.57      5.86 o 
   1  11  10        2.41        1.10      3.26 o 
   2  11  10       13.12       19.25      2.91 o 
   3  11  10        2.18        0.67      2.54 o 
   4  11  10        0.04       -1.98      2.47 o 
  -4  12  10       25.16       20.67      7.61 o 
  -3  12  10        0.07       -0.71      3.42 o 
  -2  12  10        1.37        0.27      3.36 o 
  -1  12  10       42.16       48.36      4.55 o 
   0  12  10        0.41       -1.74      3.21 o 
   1  12  10        7.31        8.68      2.77 o 
   2  12  10        1.55       -0.43      4.24 o 
 -11   1  11       41.81       45.08      4.65 o 
 -10   1  11        7.55        7.10      5.49 o 
  -9   1  11      155.90      146.18      6.76 o 
  -8   1  11       82.71       88.46      5.57 o 
  -7   1  11       62.96       50.40      2.60 o 
  -6   1  11     1299.13     1150.52     21.27 o 
  -5   1  11     1259.19     1206.84     19.09 o 
  -4   1  11      322.31      235.30      4.46 o 
  -3   1  11     7056.00     7448.34    112.28 o 
  -2   1  11     3800.68     4287.13     58.41 o 
  -1   1  11     1012.94     1053.35     13.33 o 
   0   1  11      462.53      463.11      7.48 o 
   1   1  11     1444.54     1411.47     25.31 o 
   2   1  11      423.85      409.49     10.26 o 
   3   1  11       27.66       23.84      1.84 o 
   4   1  11     2396.19     2300.23     80.22 o 
   5   1  11      122.56      115.87      4.76 o 
   6   1  11        1.43        3.72      2.54 o 
   7   1  11      401.96      422.76     17.55 o 
   8   1  11       14.18       20.22      3.88 o 
 -11   2  11        1.59        0.90      4.24 o 
 -10   2  11       64.00       74.38      9.05 o 
  -9   2  11        2.92       -0.60      2.43 o 
  -8   2  11        4.50       -0.63      2.38 o 
  -7   2  11      373.94      344.83     20.76 o 
  -6   2  11      145.94      135.57      3.40 o 
  -5   2  11     1142.40     1159.44     18.42 o 
  -4   2  11      380.25      383.38      6.70 o 
  -3   2  11     1847.42     1909.47     29.39 o 
  -2   2  11     9328.03    10374.15    126.97 o 
  -1   2  11      280.10      267.02      4.21 o 
   0   2  11     5012.20     4992.09     67.91 o 
   1   2  11      462.46      383.22      6.62 o 
   2   2  11      202.33      212.80      4.49 o 
   3   2  11     2446.51     2571.45     46.61 o 
   4   2  11       18.83       23.67      2.45 o 
   5   2  11       17.33       14.28      2.61 o 
   6   2  11      169.03      158.56      6.34 o 
   7   2  11       38.76       41.58      8.18 o 
   8   2  11      155.83      182.67     10.98 o 
 -10   3  11        5.64        1.85      3.16 o 
  -9   3  11       92.90      116.97      5.62 o 
  -8   3  11        7.04       12.85      2.84 o 
  -7   3  11       82.31       84.24      4.27 o 
  -6   3  11       36.74       37.46      2.59 o 
  -5   3  11        0.18        0.95      1.10 o 
  -4   3  11        2.75        7.26      1.11 o 
  -3   3  11      941.97     1036.00     14.61 o 
  -2   3  11      251.04      265.92      4.38 o 
  -1   3  11        1.23        4.93      0.75 o 
   0   3  11      296.76      324.43      5.07 o 
   1   3  11      308.10      364.98      5.61 o 
   2   3  11       16.93       16.22      1.25 o 
   3   3  11      172.59      173.45      4.63 o 
   4   3  11        1.97        3.16      2.09 o 
   5   3  11        9.21        6.30      2.64 o 
   6   3  11        0.07       -0.59      2.63 o 
   7   3  11       85.27       90.28      5.28 o 
   8   3  11        1.50        7.39      5.00 o 
 -10   4  11       41.53       50.89      8.50 o 
  -9   4  11       10.91       17.11      3.11 o 
  -8   4  11      220.25      236.70     14.90 o 
  -7   4  11      450.35      419.79      9.51 o 
  -6   4  11      521.94      566.36     11.67 o 
  -5   4  11      942.04     1001.12     14.47 o 
  -4   4  11     1579.91     1810.25     25.04 o 
  -3   4  11      723.05      668.91     11.02 o 
  -2   4  11     4755.78     4795.85     65.41 o 
  -1   4  11       26.27       29.65      1.23 o 
   0   4  11     2468.90     2477.73     34.16 o 
   1   4  11     2058.19     2079.19     28.81 o 
   2   4  11        1.00        2.29      1.25 o 
   3   4  11     1696.17     1832.43     33.73 o 
   4   4  11       68.69       62.67      3.72 o 
   5   4  11      358.57      337.98     12.85 o 
   6   4  11      437.49      427.37     12.33 o 
   7   4  11        4.57        7.25      3.24 o 
   8   4  11       42.47       47.24      4.65 o 
 -10   5  11        1.76        5.56      3.32 o 
  -9   5  11       29.14       25.91      3.45 o 
  -8   5  11      163.29      154.39     10.34 o 
  -7   5  11       12.13       13.66      2.56 o 
  -6   5  11      163.07      131.85      4.59 o 
  -5   5  11       40.95       28.15      2.32 o 
  -4   5  11      137.38      126.16      3.20 o 
  -3   5  11     1123.54     1096.59     17.53 o 
  -2   5  11       55.99       48.41      1.63 o 
  -1   5  11     1798.19     1898.64     26.45 o 
   0   5  11      221.83      238.17      4.15 o 
   1   5  11      318.82      322.29      5.28 o 
   2   5  11      620.64      640.96     10.87 o 
   3   5  11        4.69        3.84      1.79 o 
   4   5  11       46.61       54.27      6.55 o 
   5   5  11       56.95       63.84      4.20 o 
   6   5  11       39.06       37.81      3.96 o 
   7   5  11       54.26       60.98      5.11 o 
 -10   6  11        6.79        8.47      3.43 o 
  -9   6  11        9.40       11.99      4.22 o 
  -8   6  11       77.55       90.89      4.44 o 
  -7   6  11       19.22       19.92      2.81 o 
  -6   6  11       47.43       30.39      3.26 o 
  -5   6  11       73.15       88.84      6.00 o 
  -4   6  11       28.86       39.21      3.07 o 
  -3   6  11      363.85      363.33     25.68 o 
  -2   6  11      378.87      373.00      6.84 o 
  -1   6  11       11.14       10.83      1.15 o 
   0   6  11      129.97      132.32      3.92 o 
   1   6  11      356.40      354.94      6.73 o 
   2   6  11        5.88        3.11      1.98 o 
   3   6  11       98.93      107.73      3.79 o 
   4   6  11       54.47       44.32      5.11 o 
   5   6  11       10.00       13.17      3.24 o 
   6   6  11       18.90       27.41      3.97 o 
   7   6  11       22.52       22.90      3.99 o 
  -9   7  11       70.78       93.08      7.66 o 
  -8   7  11        8.93       10.47      3.11 o 
  -7   7  11       32.28       32.72      3.61 o 
  -6   7  11      451.56      442.57     12.10 o 
  -5   7  11       81.76       81.69      4.40 o 
  -4   7  11      576.52      539.84     20.73 o 
  -3   7  11      621.93      586.77     11.70 o 
  -2   7  11      103.04      112.84      3.12 o 
  -1   7  11      300.36      297.18      6.53 o 
   0   7  11      489.23      506.65      7.98 o 
   1   7  11      381.17      370.62      6.19 o 
   2   7  11      627.33      652.96     13.24 o 
   3   7  11        4.65        4.08      1.84 o 
   4   7  11      389.58      361.39     10.78 o 
   5   7  11      113.11       91.36      5.19 o 
   6   7  11       32.22       29.30      3.93 o 
   7   7  11       74.71       83.71      5.62 o 
  -9   8  11        5.09       12.03      3.96 o 
  -8   8  11        7.93        6.74      3.51 o 
  -7   8  11        8.95       16.40      3.59 o 
  -6   8  11       78.38       82.63      4.97 o 
  -5   8  11       91.98       76.64      5.08 o 
  -4   8  11      119.39      113.96      5.11 o 
  -3   8  11       41.42       39.58      3.34 o 
  -2   8  11      119.82      129.07      4.14 o 
  -1   8  11        9.77        4.53      1.43 o 
   0   8  11       93.66       97.27      2.84 o 
   1   8  11       66.93       62.86      2.58 o 
   2   8  11       94.51       99.54      3.77 o 
   3   8  11       15.75       13.32      2.67 o 
   4   8  11       39.05       41.41      3.82 o 
   5   8  11       28.65       29.58      3.84 o 
   6   8  11       19.01       27.94      4.06 o 
  -8   9  11        2.24        0.20      4.65 o 
  -7   9  11       19.89       20.21      3.94 o 
  -6   9  11       57.53       62.48      4.72 o 
  -5   9  11       17.74       18.02      3.53 o 
  -4   9  11       30.59       36.14      4.67 o 
  -3   9  11      122.42      104.03      5.03 o 
  -2   9  11       63.89       61.82      3.99 o 
  -1   9  11       58.70       63.18      3.14 o 
   0   9  11       18.93       19.66      2.01 o 
   1   9  11        2.07        2.18      1.72 o 
   2   9  11       79.74       88.58      4.12 o 
   3   9  11        1.80       -2.27      2.21 o 
   4   9  11       20.29       17.02      3.42 o 
   5   9  11        0.92        0.93      4.84 o 
  -7  10  11       18.50        5.83      3.88 o 
  -6  10  11        3.74        3.15      3.39 o 
  -5  10  11      112.56      123.97      6.15 o 
  -4  10  11       22.37       21.33      3.46 o 
  -3  10  11      114.96      101.87      5.28 o 
  -2  10  11      133.94      129.21      5.95 o 
  -1  10  11        1.58        1.96      2.10 o 
   0  10  11      108.30      120.54      4.46 o 
   1  10  11       80.44       83.43      3.65 o 
   2  10  11       13.30       19.91      2.77 o 
   3  10  11      304.50      316.28      8.96 o 
   4  10  11       27.19       28.15      3.89 o 
  -6  11  11        6.60        5.37      4.07 o 
  -5  11  11       12.90       11.03      3.80 o 
  -4  11  11       10.35        7.25      3.46 o 
  -3  11  11       16.05       13.02      5.08 o 
  -2  11  11        0.50        4.03      5.81 o 
  -1  11  11       27.30       29.00      3.86 o 
   0  11  11        0.03       -0.22      2.38 o 
   1  11  11        1.21        1.95      2.94 o 
   2  11  11       10.04       17.73      2.84 o 
   3  11  11        2.02        0.88      2.63 o 
  -4  12  11        0.26        1.79      3.69 o 
  -3  12  11       11.35       19.00      4.07 o 
  -2  12  11       43.71       48.31      4.73 o 
  -1  12  11        1.15        4.61      5.13 o 
   0  12  11       49.60       57.98      4.69 o 
   1  12  11       34.02       44.80     11.19 o 
   2  12  11        0.48       -0.72      3.15 o 
 -11   0  12       55.41       68.73      7.12 o 
 -10   0  12       12.01        6.19      4.51 o 
  -9   0  12       55.71       55.20      5.70 o 
  -8   0  12       31.36       25.16      4.24 o 
  -7   0  12     1153.67     1160.40     26.53 o 
  -6   0  12     1200.63     1108.22     25.11 o 
  -5   0  12     1834.73     1749.08     38.51 o 
  -4   0  12       17.30       17.68      1.76 o 
  -3   0  12    12229.23    13575.52    288.56 o 
  -2   0  12     2942.66     3343.85     71.81 o 
  -1   0  12     1764.33     1535.60     33.43 o 
   0   0  12     5024.50     5412.94     92.47 o 
   1   0  12       94.12      125.13      6.03 o 
   2   0  12     1018.83      930.89     30.43 o 
   3   0  12     2566.89     2692.42     83.89 o 
   4   0  12     1383.32     1335.07     43.14 o 
   5   0  12      175.21      179.41      8.80 o 
   6   0  12       53.81       51.82      3.73 o 
   7   0  12      216.38      208.69     11.19 o 
   8   0  12      324.55      313.88     15.05 o 
 -11   1  12        2.88       -1.05      4.48 o 
 -10   1  12        4.13        8.69      3.22 o 
  -9   1  12        0.31        0.57      2.70 o 
  -8   1  12      101.67      109.53     10.43 o 
  -7   1  12      176.48      176.88      4.19 o 
  -6   1  12      721.46      668.70     17.72 o 
  -5   1  12       43.96       61.38      2.07 o 
  -4   1  12      316.13      425.76      7.34 o 
  -3   1  12      289.72      274.76      5.37 o 
  -2   1  12     7491.16     7957.65    107.98 o 
  -1   1  12      433.71      390.03      5.31 o 
   0   1  12       60.73       67.11      2.08 o 
   1   1  12      652.48      649.65     15.37 o 
   2   1  12      105.02      137.41      4.61 o 
   3   1  12      728.67      798.46     18.88 o 
   4   1  12      420.14      398.99      8.70 o 
   5   1  12       41.78       29.07      2.29 o 
   6   1  12      181.78      163.20      8.20 o 
   7   1  12       71.70       71.77      6.95 o 
   8   1  12        8.03        5.09      6.11 o 
 -11   2  12       15.36       24.71      4.05 o 
 -10   2  12       17.24       15.14      3.46 o 
  -9   2  12       59.58       60.89      4.30 o 
  -8   2  12       20.57       20.27      2.97 o 
  -7   2  12       95.58       79.46      4.05 o 
  -6   2  12      632.36      554.46      9.57 o 
  -5   2  12      778.71      787.76     12.89 o 
  -4   2  12       86.26       70.61      2.16 o 
  -3   2  12      741.30      740.83     11.98 o 
  -2   2  12        4.44        3.78      0.68 o 
  -1   2  12      108.46      110.81      2.20 o 
   0   2  12      871.87      956.70     13.52 o 
   1   2  12      827.37      892.55     14.36 o 
   2   2  12      260.48      225.19      7.05 o 
   3   2  12      223.08      230.96      5.62 o 
   4   2  12        9.88       10.38      1.66 o 
   5   2  12      605.13      580.04     15.32 o 
   6   2  12        5.31       10.17      2.96 o 
   7   2  12       25.16       19.88      3.53 o 
   8   2  12       45.60       46.13      6.79 o 
 -10   3  12       59.00       76.38      4.99 o 
  -9   3  12       96.37       99.78      5.25 o 
  -8   3  12       36.03       26.33      3.15 o 
  -7   3  12        3.88        1.23      2.91 o 
  -6   3  12      679.15      675.62     11.46 o 
  -5   3  12      438.57      377.29     12.40 o 
  -4   3  12     3246.13     3499.19     53.40 o 
  -3   3  12        8.60       16.17      1.12 o 
  -2   3  12     5599.65     5559.64     75.70 o 
  -1   3  12     2717.18     2846.77     39.06 o 
   0   3  12      855.98      861.48     12.31 o 
   1   3  12     3872.54     3904.28     53.38 o 
   2   3  12     1148.06     1095.27     33.39 o 
   3   3  12      754.50      752.38     14.76 o 
   4   3  12     1409.03     1383.76     35.10 o 
   5   3  12       10.74        9.42      2.72 o 
   6   3  12      326.70      343.38     10.47 o 
   7   3  12      208.86      210.43      9.21 o 
   8   3  12       17.23       16.52      5.60 o 
 -10   4  12       23.77       30.00      3.95 o 
  -9   4  12        0.03       -1.68      2.63 o 
  -8   4  12       12.26       15.63      2.71 o 
  -7   4  12       76.56       75.45      5.58 o 
  -6   4  12      192.42      172.53      9.75 o 
  -5   4  12      363.72      301.58      5.48 o 
  -4   4  12       50.31       35.17      1.66 o 
  -3   4  12       45.75       52.98      1.95 o 
  -2   4  12      592.36      595.83      8.84 o 
  -1   4  12      577.39      560.04      8.71 o 
   0   4  12       24.69       20.10      1.13 o 
   1   4  12       17.95       12.89      1.16 o 
   2   4  12      121.08      137.54      3.31 o 
   3   4  12       21.84       17.96      1.85 o 
   4   4  12        1.53        2.04      2.23 o 
   5   4  12        1.20       -3.24      2.32 o 
   6   4  12        0.37        1.74      2.64 o 
   7   4  12        1.60       -0.05      3.13 o 
 -10   5  12        9.64       11.90      3.49 o 
  -9   5  12       39.73       36.58      3.88 o 
  -8   5  12       75.27       79.85      4.27 o 
  -7   5  12      107.61       88.73      7.71 o 
  -6   5  12      236.34      195.99      5.57 o 
  -5   5  12      320.28      344.60      7.72 o 
  -4   5  12      882.33      968.69     15.71 o 
  -3   5  12        1.38        1.63      1.16 o 
  -2   5  12     1479.70     1357.96     19.21 o 
  -1   5  12      203.46      170.57      3.29 o 
   0   5  12      315.55      331.52      5.41 o 
   1   5  12     1114.88     1195.34     17.04 o 
   2   5  12      586.72      571.91      9.85 o 
   3   5  12      191.80      203.30      6.71 o 
   4   5  12      335.62      317.17     12.03 o 
   5   5  12       40.70       52.01      4.12 o 
   6   5  12       52.51       53.13      5.11 o 
   7   5  12       49.80       57.86      4.83 o 
 -10   6  12       13.43       16.77      7.31 o 
  -9   6  12       10.37       18.48      3.38 o 
  -8   6  12      218.60      222.09      6.83 o 
  -7   6  12       21.79       16.81      3.64 o 
  -6   6  12        5.73        4.16      2.67 o 
  -5   6  12      674.84      682.24     23.66 o 
  -4   6  12        2.52        3.65      1.52 o 
  -3   6  12     1450.63     1484.44     23.48 o 
  -2   6  12      323.06      286.04      7.01 o 
  -1   6  12      444.69      475.72      7.80 o 
   0   6  12      687.41      689.04     10.32 o 
   1   6  12       32.98       29.14      1.53 o 
   2   6  12      471.92      447.54      9.51 o 
   3   6  12      220.28      228.03      7.48 o 
   4   6  12       39.77       41.76      3.50 o 
   5   6  12      376.07      382.42     11.39 o 
   6   6  12        7.43        6.69      3.16 o 
   7   6  12       68.45       79.16      6.82 o 
  -9   7  12       17.36       26.19      6.11 o 
  -8   7  12        5.70        1.18      3.32 o 
  -7   7  12        4.04        5.09      2.91 o 
  -6   7  12       48.88       50.55      4.59 o 
  -5   7  12      109.51      119.21      5.42 o 
  -4   7  12       13.21       19.73      3.29 o 
  -3   7  12       42.03       35.92      2.14 o 
  -2   7  12        0.08       -0.11      1.28 o 
  -1   7  12        2.87        2.53      1.19 o 
   0   7  12       35.24       30.21      1.63 o 
   1   7  12        3.77        2.44      1.26 o 
   2   7  12       22.78       15.01      2.13 o 
   3   7  12       47.62       48.26      4.05 o 
   4   7  12        0.05       -0.19      2.60 o 
   5   7  12        7.84       12.04      3.32 o 
   6   7  12       31.42       39.57      4.31 o 
  -8   8  12       19.97       25.20      4.13 o 
  -7   8  12        8.88       10.18      3.47 o 
  -6   8  12       47.26       52.61      4.14 o 
  -5   8  12      281.33      290.66      9.05 o 
  -4   8  12       36.61       33.92      4.56 o 
  -3   8  12      333.75      309.85      9.01 o 
  -2   8  12       84.84       73.25      3.17 o 
  -1   8  12      114.98      133.13      3.23 o 
   0   8  12      234.27      264.21      5.63 o 
   1   8  12       73.04       72.94      3.26 o 
   2   8  12      448.93      433.90     12.04 o 
   3   8  12       17.59       20.88      3.17 o 
   4   8  12       26.91       26.46      3.48 o 
   5   8  12       96.23       82.69      5.19 o 
   6   8  12       26.63       20.73      4.11 o 
  -8   9  12        0.79       -3.68      3.52 o 
  -7   9  12        7.94       13.42      3.48 o 
  -6   9  12       12.17        9.38      3.42 o 
  -5   9  12        5.27        3.02      3.15 o 
  -4   9  12      454.69      451.00     12.37 o 
  -3   9  12        0.41       -0.16      2.66 o 
  -2   9  12       37.77       40.03      5.82 o 
  -1   9  12       89.02       83.40      3.55 o 
   0   9  12       49.53       50.92      2.59 o 
   1   9  12      305.03      325.07      7.82 o 
   2   9  12       24.09       17.61      2.50 o 
   3   9  12       36.24       44.30      3.95 o 
   4   9  12        1.09        2.17      3.07 o 
   5   9  12        0.40       -0.07      3.22 o 
  -7  10  12        0.53       -4.86      3.65 o 
  -6  10  12       18.60       29.46      4.23 o 
  -5  10  12       13.23       14.55      4.56 o 
  -4  10  12        0.08       -1.31      2.93 o 
  -3  10  12        3.95        7.68      3.19 o 
  -2  10  12        8.72       10.81      4.27 o 
  -1  10  12        4.27        3.69      2.19 o 
   0  10  12        4.93        7.93      2.36 o 
   1  10  12        3.53        4.23      2.38 o 
   2  10  12        0.02        0.81      2.35 o 
   3  10  12        0.12       -2.26      3.00 o 
   4  10  12        0.45        4.49      4.29 o 
  -6  11  12       14.80       14.50      5.57 o 
  -5  11  12        1.67        6.06      3.73 o 
  -4  11  12       57.09       68.93      8.01 o 
  -3  11  12        2.80       -1.11      2.99 o 
  -2  11  12      124.67      120.61      5.93 o 
  -1  11  12       73.37       79.95      9.18 o 
   0  11  12        0.91       -1.36      2.38 o 
   1  11  12      164.54      167.04      6.97 o 
   2  11  12       16.64       20.91      3.10 o 
   3  11  12       49.75       58.29      4.84 o 
  -4  12  12        4.39       -0.10      3.67 o 
  -3  12  12        4.97        2.26      4.40 o 
  -2  12  12       18.44       25.24      4.06 o 
  -1  12  12       20.07       21.65      7.14 o 
   0  12  12        8.51       11.89      3.51 o 
   1  12  12        0.28       -3.40      3.25 o 
 -11   1  13       13.57       11.44      3.70 o 
 -10   1  13       26.19       32.06      7.69 o 
  -9   1  13       18.66       23.06      3.30 o 
  -8   1  13      149.74      155.63      5.86 o 
  -7   1  13      547.88      588.66     10.23 o 
  -6   1  13        9.00       14.08      1.52 o 
  -5   1  13     1453.33     1263.17     19.99 o 
  -4   1  13      834.45      675.13     11.10 o 
  -3   1  13      396.56      341.86      7.84 o 
  -2   1  13     4507.58     4651.15     63.39 o 
  -1   1  13      318.42      298.69      4.25 o 
   0   1  13     1486.00     1477.13     22.78 o 
   1   1  13     1975.26     1988.44     44.11 o 
   2   1  13     1482.41     1465.36     33.06 o 
   3   1  13     1324.37     1296.74     24.38 o 
   4   1  13      231.50      202.61     13.78 o 
   5   1  13      129.02      133.00      4.36 o 
   6   1  13       10.13       12.16      5.95 o 
   7   1  13       19.40       16.36      3.65 o 
   8   1  13      248.56      248.67     10.43 o 
 -11   2  13       19.62       26.09      7.23 o 
 -10   2  13        0.22        0.53      3.26 o 
  -9   2  13       13.88       11.34      3.48 o 
  -8   2  13        2.40        1.96      2.61 o 
  -7   2  13      103.47      104.56      3.15 o 
  -6   2  13     1450.36     1522.80     24.05 o 
  -5   2  13       32.16       28.02      1.63 o 
  -4   2  13     1525.14     1619.87     25.28 o 
  -3   2  13      540.75      620.47      9.08 o 
  -2   2  13       45.89       91.89      1.89 o 
  -1   2  13     5768.56     5755.47     78.32 o 
   0   2  13     1258.60     1311.14     18.33 o 
   1   2  13      484.12      402.23      7.02 o 
   2   2  13     2014.93     1841.32     80.02 o 
   3   2  13      477.75      473.55      9.93 o 
   4   2  13      377.71      417.50      9.13 o 
   5   2  13      110.40      120.70      5.87 o 
   6   2  13       16.39       24.89      3.44 o 
   7   2  13      149.55      141.91      6.87 o 
   8   2  13       28.65       32.93      6.30 o 
 -10   3  13       11.37       12.73      3.53 o 
  -9   3  13        2.01        1.59      2.91 o 
  -8   3  13        0.94        2.36      2.65 o 
  -7   3  13        2.42        2.94      3.48 o 
  -6   3  13      653.76      634.58     10.85 o 
  -5   3  13      138.89      146.11      3.53 o 
  -4   3  13      163.69      185.50      3.60 o 
  -3   3  13        1.75        0.84      0.69 o 
  -2   3  13      263.76      256.13      4.27 o 
  -1   3  13      170.26      183.87      3.30 o 
   0   3  13       22.90       35.86      1.28 o 
   1   3  13       67.93       62.22      2.11 o 
   2   3  13      149.16      150.31      4.49 o 
   3   3  13       10.96        7.84      1.62 o 
   4   3  13        0.20        0.30      2.27 o 
   5   3  13      259.34      230.41      7.80 o 
   6   3  13       19.84       15.85      3.23 o 
   7   3  13       40.65       41.82      4.28 o 
 -10   4  13        0.07       -2.06      4.51 o 
  -9   4  13       71.02       73.86      4.34 o 
  -8   4  13       63.55       59.97      3.70 o 
  -7   4  13        2.79        5.53      2.35 o 
  -6   4  13      491.55      478.25      8.85 o 
  -5   4  13       40.21       37.49      2.16 o 
  -4   4  13     2043.41     2025.11     56.80 o 
  -3   4  13     1536.87     1600.82     25.02 o 
  -2   4  13      301.02      279.03      4.64 o 
  -1   4  13     5484.69     5653.22     77.06 o 
   0   4  13      123.56      105.43      2.65 o 
   1   4  13     1675.10     1763.58     31.94 o 
   2   4  13     1913.75     1888.34     42.47 o 
   3   4  13      375.25      368.81      8.36 o 
   4   4  13      544.13      557.46     14.67 o 
   5   4  13      257.51      237.99      8.19 o 
   6   4  13        3.87        7.57      5.57 o 
   7   4  13       91.63       95.24      6.11 o 
 -10   5  13       17.11       21.77      3.70 o 
  -9   5  13       15.87       13.66      3.23 o 
  -8   5  13       87.74       81.94      4.27 o 
  -7   5  13        4.97        8.80      2.53 o 
  -6   5  13       93.61      106.38      4.19 o 
  -5   5  13      485.40      428.73      8.06 o 
  -4   5  13      183.95      143.53      3.49 o 
  -3   5  13      157.61      184.79      4.10 o 
  -2   5  13      722.37      703.51     10.44 o 
  -1   5  13       14.67       12.37      1.12 o 
   0   5  13      339.10      344.30      8.03 o 
   1   5  13      286.06      299.96      5.76 o 
   2   5  13      156.37      151.54      6.22 o 
   3   5  13      161.70      182.75      6.55 o 
   4   5  13        4.79        2.77      2.55 o 
   5   5  13      186.16      189.04      7.34 o 
   6   5  13       83.10       88.11     10.89 o 
   7   5  13        4.81        6.58      4.40 o 
  -9   6  13       12.63       12.59      3.22 o 
  -8   6  13        0.90        6.59      2.88 o 
  -7   6  13        1.90        0.83      2.42 o 
  -6   6  13      198.34      190.45      6.66 o 
  -5   6  13      543.96      591.89     14.83 o 
  -4   6  13      216.05      244.30      5.20 o 
  -3   6  13        1.78        8.76      1.66 o 
  -2   6  13        0.58       -0.65      1.05 o 
  -1   6  13      156.64      169.08      5.04 o 
   0   6  13       33.30       30.53      2.25 o 
   1   6  13      391.59      388.40      7.21 o 
   2   6  13      390.93      349.38      7.88 o 
   3   6  13        5.12        7.67      3.48 o 
   4   6  13       83.54      100.15      9.78 o 
   5   6  13       20.44       21.97      7.04 o 
   6   6  13       23.89       28.95      3.94 o 
  -9   7  13        3.39        8.99      3.84 o 
  -8   7  13        2.87        5.20      4.37 o 
  -7   7  13       95.88      108.71      9.10 o 
  -6   7  13        6.47        9.10      2.93 o 
  -5   7  13      971.32      899.35     21.46 o 
  -4   7  13      560.94      538.72     13.77 o 
  -3   7  13      261.63      262.44      5.48 o 
  -2   7  13      521.35      448.88      8.14 o 
  -1   7  13      148.57      122.73      2.96 o 
   0   7  13      977.60     1030.99     21.06 o 
   1   7  13      393.93      415.35      7.77 o 
   2   7  13       71.27       73.20      5.31 o 
   3   7  13      108.80       96.39      4.90 o 
   4   7  13       18.09       12.85      3.14 o 
   5   7  13       74.28       73.60     15.57 o 
   6   7  13      146.13      147.03      7.09 o 
  -8   8  13        5.75        6.94      3.76 o 
  -7   8  13       14.36       12.54      3.39 o 
  -6   8  13        2.41        3.72      3.13 o 
  -5   8  13       39.53       40.80      3.90 o 
  -4   8  13      232.13      234.87      7.63 o 
  -3   8  13       28.68       24.64      3.05 o 
  -2   8  13        0.04        0.36      1.51 o 
  -1   8  13       36.68       30.94      1.81 o 
   0   8  13       63.19       58.45      2.18 o 
   1   8  13      341.53      331.11      7.79 o 
   2   8  13        4.96        0.64      1.97 o 
   3   8  13       11.89       10.51      3.00 o 
   4   8  13       37.07       41.72      4.01 o 
   5   8  13        8.06        2.47      3.35 o 
  -8   9  13       12.46       13.26      3.99 o 
  -7   9  13       31.32       33.60      4.38 o 
  -6   9  13       35.77       28.29      4.01 o 
  -5   9  13       47.18       53.36      4.17 o 
  -4   9  13        0.59        5.49      4.92 o 
  -3   9  13       72.83       74.84      6.33 o 
  -2   9  13      105.39      106.81      4.12 o 
  -1   9  13       31.37       29.06      2.60 o 
   0   9  13       12.69       10.07      1.89 o 
   1   9  13      138.09      136.11      6.13 o 
   2   9  13       54.17       59.28      3.44 o 
   3   9  13       68.63       57.75      7.93 o 
   4   9  13        0.55        1.15      3.06 o 
   5   9  13        1.64        0.45      3.43 o 
  -7  10  13        4.92        5.95      8.15 o 
  -6  10  13       56.61       58.22      6.55 o 
  -5  10  13       62.50       37.70      4.26 o 
  -4  10  13       58.80       69.50      4.69 o 
  -3  10  13       40.06       46.76      4.17 o 
  -2  10  13       64.58       58.12      4.25 o 
  -1  10  13      202.28      190.69      5.63 o 
   0  10  13       86.41       87.01      4.92 o 
   1  10  13       81.00       98.50      8.02 o 
   2  10  13      138.90      131.47      6.31 o 
   3  10  13       22.73       27.93      4.10 o 
   4  10  13       31.88       58.60      4.88 o 
  -5  11  13        0.27       -5.07      3.38 o 
  -4  11  13        5.60        8.01      3.53 o 
  -3  11  13        4.57        4.71      4.16 o 
  -2  11  13        3.77        1.28      3.13 o 
  -1  11  13       16.32        8.85      3.56 o 
   0  11  13        3.39        2.19      3.34 o 
   1  11  13        1.42        1.39      3.11 o 
   2  11  13        5.29        5.07      2.70 o 
  -3  12  13       13.08       12.07      3.82 o 
  -2  12  13        2.73        4.96      4.48 o 
  -1  12  13       11.97       12.39      5.22 o 
   0  12  13       16.47       15.00      5.11 o 
 -11   0  14        0.14       -5.87      4.46 o 
 -10   0  14       59.49       53.79      5.92 o 
  -9   0  14       76.57       78.13      6.63 o 
  -8   0  14       37.14       37.32      3.06 o 
  -7   0  14      912.38      940.72     21.96 o 
  -6   0  14      340.72      329.20      8.87 o 
  -5   0  14      321.45      259.28      7.16 o 
  -4   0  14     3852.59     3913.44     84.30 o 
  -3   0  14     1224.40     1284.40     28.50 o 
  -2   0  14       37.68       26.48      4.56 o 
  -1   0  14     1387.27     1335.94     29.33 o 
   0   0  14       91.99       63.92      2.29 o 
   1   0  14     5576.48     5996.30    183.75 o 
   2   0  14      251.75      250.75     10.32 o 
   3   0  14     1356.75     1357.67     43.90 o 
   4   0  14      475.25      489.81     17.88 o 
   5   0  14      318.45      320.40     13.20 o 
   6   0  14      109.67       97.75      7.44 o 
   7   0  14       24.46       25.10      5.54 o 
 -11   1  14        0.66        1.32      3.46 o 
 -10   1  14        5.11       10.08      3.19 o 
  -9   1  14        9.17       13.85      3.09 o 
  -8   1  14       97.09       78.92      3.40 o 
  -7   1  14       22.70       18.81      1.80 o 
  -6   1  14       10.52       18.65      1.68 o 
  -5   1  14       12.76       12.52      1.27 o 
  -4   1  14      157.41      151.04      5.25 o 
  -3   1  14     1139.69     1244.20     17.50 o 
  -2   1  14       47.75       54.28      1.57 o 
  -1   1  14       11.07        6.46      0.93 o 
   0   1  14     2599.56     2920.96     51.65 o 
   1   1  14       29.43       33.72      2.49 o 
   2   1  14     1362.94     1228.71     41.51 o 
   3   1  14       48.08       41.13      3.44 o 
   4   1  14      192.11      188.86      5.23 o 
   5   1  14       58.08       59.42      3.09 o 
   6   1  14        5.04        2.28      2.82 o 
   7   1  14       92.45      102.56      5.80 o 
 -10   2  14       28.20       33.77      3.98 o 
  -9   2  14        6.98       11.78      3.12 o 
  -8   2  14       47.35       48.46      5.68 o 
  -7   2  14       46.80       59.82      2.40 o 
  -6   2  14      757.11      795.00     13.22 o 
  -5   2  14      203.11      176.70      6.54 o 
  -4   2  14      780.43      680.72     11.28 o 
  -3   2  14       60.35       48.81      3.94 o 
  -2   2  14     1735.27     2080.24     26.06 o 
  -1   2  14     1729.74     1873.47     25.98 o 
   0   2  14       87.35       74.10      2.94 o 
   1   2  14     2134.74     2175.19     39.66 o 
   2   2  14        3.00        7.28      2.45 o 
   3   2  14      211.58      182.02      4.96 o 
   4   2  14      370.35      352.15      8.07 o 
   5   2  14      383.34      393.26     11.35 o 
   6   2  14      222.27      201.73     12.25 o 
   7   2  14       58.99       68.68      7.23 o 
 -10   3  14       15.48       11.16      3.47 o 
  -9   3  14       25.33       31.69      3.76 o 
  -8   3  14      252.61      244.77      7.93 o 
  -7   3  14        0.36        0.73      1.77 o 
  -6   3  14      117.43      121.77      7.19 o 
  -5   3  14      974.88      931.85     17.54 o 
  -4   3  14      107.33       89.51      2.40 o 
  -3   3  14      834.95      772.28     11.26 o 
  -2   3  14      968.29     1052.09     14.96 o 
  -1   3  14     3103.65     3086.00     42.39 o 
   0   3  14     3489.58     3505.20     54.05 o 
   1   3  14      104.77      102.58      3.31 o 
   2   3  14     1778.57     1851.97     34.13 o 
   3   3  14      245.66      222.42      5.69 o 
   4   3  14        4.97        7.72      2.40 o 
   5   3  14      479.82      440.92     12.47 o 
   6   3  14       77.69       72.68      4.78 o 
   7   3  14       57.17       49.72      4.47 o 
 -10   4  14        3.42        5.58      4.73 o 
  -9   4  14        1.67       -1.43      2.92 o 
  -8   4  14        3.25        5.86      2.56 o 
  -7   4  14      163.09      150.26      5.15 o 
  -6   4  14       86.63       76.76      3.43 o 
  -5   4  14      206.12      192.59      3.97 o 
  -4   4  14       20.91       23.85      1.50 o 
  -3   4  14       11.41       18.86      1.44 o 
  -2   4  14       40.24       36.28      1.54 o 
  -1   4  14      248.29      267.23      5.17 o 
   0   4  14       93.36       85.79      2.57 o 
   1   4  14      515.91      554.17      9.51 o 
   2   4  14       24.14       24.73      3.21 o 
   3   4  14       64.37       72.34      3.18 o 
   4   4  14        0.34       -2.48      3.59 o 
   5   4  14        4.65        3.11      2.82 o 
   6   4  14       57.78       68.17      4.57 o 
   7   4  14        0.44        0.62      3.97 o 
 -10   5  14        1.28        5.48      3.48 o 
  -9   5  14       68.06       74.31      4.88 o 
  -8   5  14       40.51       50.32      8.71 o 
  -7   5  14       18.36       12.24      2.59 o 
  -6   5  14      292.48      275.49      6.35 o 
  -5   5  14      574.11      498.00      8.07 o 
  -4   5  14        2.62        3.12      1.70 o 
  -3   5  14      436.63      506.03      8.87 o 
  -2   5  14      537.77      579.34      8.81 o 
  -1   5  14     1886.98     1874.59     26.24 o 
   0   5  14      685.42      662.37     11.21 o 
   1   5  14        0.07        1.89      1.20 o 
   2   5  14      764.80      779.78     15.38 o 
   3   5  14      230.13      209.36      7.12 o 
   4   5  14       15.52       20.42      3.91 o 
   5   5  14      327.66      312.50     10.08 o 
   6   5  14       21.38       26.05      3.91 o 
   7   5  14        0.68       -4.32      3.32 o 
  -9   6  14       58.91       57.70      4.25 o 
  -8   6  14        0.03        0.77      2.82 o 
  -7   6  14       16.68       24.46      3.96 o 
  -6   6  14        0.93        2.07      5.87 o 
  -5   6  14      399.50      382.46     10.99 o 
  -4   6  14     1954.49     1847.85     29.07 o 
  -3   6  14      445.60      413.81      7.61 o 
  -2   6  14      248.81      249.94      4.57 o 
  -1   6  14     1418.77     1440.05     20.47 o 
   0   6  14      455.11      460.49      8.29 o 
   1   6  14      302.78      323.61      6.30 o 
   2   6  14       18.59       19.12      2.74 o 
   3   6  14      180.56      191.00      6.89 o 
   4   6  14      147.64      166.52      7.69 o 
   5   6  14        0.24       -2.07      2.96 o 
   6   6  14       90.60       95.08      5.79 o 
  -9   7  14        0.10        0.01      4.51 o 
  -8   7  14        1.24        6.46      3.51 o 
  -7   7  14       16.40       23.65      7.88 o 
  -6   7  14       56.03       58.97      4.26 o 
  -5   7  14        7.24        6.71      3.67 o 
  -4   7  14      148.84      156.60      9.25 o 
  -3   7  14       45.25       37.16      2.74 o 
  -2   7  14       21.46       27.76      1.89 o 
  -1   7  14        3.57        3.54      1.29 o 
   0   7  14        9.17       13.34      1.67 o 
   1   7  14       37.19       26.45      2.29 o 
   2   7  14       50.73       62.73      4.06 o 
   3   7  14       16.46       15.62      2.96 o 
   4   7  14       12.46       16.78      3.35 o 
   5   7  14       14.26       13.87      3.43 o 
   6   7  14        1.90       -0.67      3.30 o 
  -8   8  14        0.27       -5.17      3.45 o 
  -7   8  14      143.77      134.29     13.37 o 
  -6   8  14      148.15      139.81      8.34 o 
  -5   8  14       61.85       65.66      4.37 o 
  -4   8  14        5.82        8.09      2.96 o 
  -3   8  14        0.27       -0.35      1.95 o 
  -2   8  14      367.48      387.81      7.47 o 
  -1   8  14      447.22      467.80      8.64 o 
   0   8  14       10.15       10.15      1.72 o 
   1   8  14      436.06      439.28     11.60 o 
   2   8  14        3.01       -2.59      2.48 o 
   3   8  14       46.28       39.21      4.51 o 
   4   8  14       14.20       14.49      3.28 o 
   5   8  14        0.15        4.10      3.41 o 
  -7   9  14       17.14       23.65      8.75 o 
  -6   9  14       23.66       25.57      7.44 o 
  -5   9  14      100.86       82.65      5.09 o 
  -4   9  14        1.45        1.60      2.98 o 
  -3   9  14       73.14       87.99      4.78 o 
  -2   9  14       45.48       43.28      2.94 o 
  -1   9  14       31.17       29.76      2.24 o 
   0   9  14      282.34      270.41      6.91 o 
   1   9  14       19.86       26.06      4.95 o 
   2   9  14      281.45      282.53      9.64 o 
   3   9  14       29.42       25.16      3.61 o 
   4   9  14        8.32       13.15      4.02 o 
  -6  10  14        0.55       -2.68      4.13 o 
  -5  10  14        8.61       10.18      3.61 o 
  -4  10  14        0.08        2.42      3.15 o 
  -3  10  14        4.80        0.81      3.03 o 
  -2  10  14        0.07        2.45      7.31 o 
  -1  10  14        9.73       13.58      2.60 o 
   0  10  14        0.15        2.78      2.34 o 
   1  10  14        8.82        7.51      2.56 o 
   2  10  14        1.05        0.08      3.01 o 
   3  10  14        9.45       11.97      3.47 o 
  -5  11  14        7.05        4.58      3.67 o 
  -4  11  14        5.19        5.25      3.53 o 
  -3  11  14       91.92      110.61      5.86 o 
  -2  11  14        9.39        8.19      3.36 o 
  -1  11  14        5.81        8.91      3.53 o 
   0  11  14       88.64       98.39      7.50 o 
   1  11  14        0.68        1.62      2.61 o 
   2  11  14       40.99       47.90      4.48 o 
  -3  12  14        0.18       -0.60      3.53 o 
  -2  12  14       14.76       21.79      4.09 o 
  -1  12  14       19.47       17.17      5.43 o 
 -10   1  15        3.98       -0.30      3.16 o 
  -9   1  15       79.81       87.34      9.18 o 
  -8   1  15      125.37      115.31      9.65 o 
  -7   1  15      180.85      180.44      5.58 o 
  -6   1  15      940.62      978.58     15.97 o 
  -5   1  15       22.27       26.64      1.88 o 
  -4   1  15      491.79      382.46      6.82 o 
  -3   1  15      923.39      867.85     13.99 o 
  -2   1  15       11.34       14.63      1.09 o 
  -1   1  15     3419.65     3487.54     43.12 o 
   0   1  15      880.20      908.77     17.33 o 
   1   1  15     2104.68     2112.58     60.45 o 
   2   1  15      595.64      535.85     26.94 o 
   3   1  15        0.01        0.03      1.54 o 
   4   1  15      434.33      405.91      9.10 o 
   5   1  15      303.24      295.96      7.39 o 
   6   1  15      106.51      104.64      5.42 o 
   7   1  15       34.49       47.17      4.61 o 
 -10   2  15        8.37        4.31      3.28 o 
  -9   2  15       31.23       27.03      3.47 o 
  -8   2  15       47.01       38.47      2.73 o 
  -7   2  15      143.62      114.71      3.33 o 
  -6   2  15       30.66       50.90      3.18 o 
  -5   2  15      789.87      856.10     14.03 o 
  -4   2  15      127.82      137.96      3.28 o 
  -3   2  15     1159.19     1162.43     16.39 o 
  -2   2  15     2616.31     2730.03     34.00 o 
  -1   2  15      353.68      373.85      5.84 o 
   0   2  15     2803.86     2797.34     46.67 o 
   1   2  15     1349.67     1330.36     24.84 o 
   2   2  15      682.78      658.33     13.21 o 
   3   2  15      378.88      333.51      7.68 o 
   4   2  15      191.68      210.43      5.73 o 
   5   2  15      166.58      173.69      6.78 o 
   6   2  15      213.60      218.41     14.67 o 
   7   2  15       26.02       34.07      6.03 o 
 -10   3  15        3.85       -1.00      5.08 o 
  -9   3  15        4.11        9.00      3.25 o 
  -8   3  15        1.01        2.28      2.80 o 
  -7   3  15       32.20       38.92      3.80 o 
  -6   3  15       98.89       92.97      2.96 o 
  -5   3  15       41.68       40.99      2.21 o 
  -4   3  15        3.50        5.92      1.15 o 
  -3   3  15      453.47      454.75      7.12 o 
  -2   3  15      106.27       88.49      2.19 o 
  -1   3  15      743.25      759.43     11.07 o 
   0   3  15       33.81       35.22      1.65 o 
   1   3  15        5.12        5.68      1.62 o 
   2   3  15        4.27        1.55      1.53 o 
   3   3  15      120.40      104.86      5.30 o 
   4   3  15      149.74      132.02      5.74 o 
   5   3  15        0.72       -3.42      3.15 o 
   6   3  15        9.60        6.79      3.50 o 
   7   3  15        0.35        0.66      3.28 o 
 -10   4  15       68.97       79.72      7.08 o 
  -9   4  15        2.16       -0.39      2.86 o 
  -8   4  15      112.05      109.07      4.75 o 
  -7   4  15       28.93       24.57      2.22 o 
  -6   4  15        0.23       -2.22      1.63 o 
  -5   4  15      647.36      653.54     10.05 o 
  -4   4  15      167.44      146.98      3.24 o 
  -3   4  15       73.28       72.30      2.42 o 
  -2   4  15     1830.97     1964.00     30.58 o 
  -1   4  15       19.71       19.08      1.24 o 
   0   4  15     3369.08     3436.00     61.92 o 
   1   4  15      192.06      179.45      4.79 o 
   2   4  15       99.61      101.20      3.55 o 
   3   4  15      946.81      883.02     21.71 o 
   4   4  15       28.18       28.11      5.32 o 
   5   4  15      260.99      268.30      9.02 o 
   6   4  15      209.56      226.00      8.45 o 
   7   4  15        7.63        9.97      3.67 o 
 -10   5  15        0.21       -2.90      3.03 o 
  -9   5  15       31.42       34.36      3.68 o 
  -8   5  15       40.21       41.44      3.58 o 
  -7   5  15       17.76       30.81      3.56 o 
  -6   5  15       18.38       18.93      2.17 o 
  -5   5  15      442.82      450.69      7.72 o 
  -4   5  15       81.76       64.06      2.45 o 
  -3   5  15     1371.81     1291.83     20.63 o 
  -2   5  15      404.14      456.82      7.19 o 
  -1   5  15      853.20      932.18     13.58 o 
   0   5  15       41.23       40.71      2.66 o 
   1   5  15      445.24      418.69      9.04 o 
   2   5  15      531.73      530.22     11.13 o 
   3   5  15       14.38        8.81      2.75 o 
   4   5  15       78.67       92.21      5.06 o 
   5   5  15       64.60       75.54      4.93 o 
   6   5  15       15.43       11.43      3.44 o 
  -9   6  15        7.34       12.94      4.07 o 
  -8   6  15        0.29       -0.79      2.60 o 
  -7   6  15      136.39      122.01      5.30 o 
  -6   6  15       55.17       45.76      3.84 o 
  -5   6  15      263.92      264.71      6.68 o 
  -4   6  15      230.59      227.12      5.08 o 
  -3   6  15        1.58        5.23      1.51 o 
  -2   6  15      189.13      234.21      4.40 o 
  -1   6  15        0.23        0.55      1.18 o 
   0   6  15      721.10      691.87     11.83 o 
   1   6  15        9.62        7.44      1.91 o 
   2   6  15       27.97       30.80      3.67 o 
   3   6  15      271.53      266.88      8.62 o 
   4   6  15      126.93      114.52      5.74 o 
   5   6  15       20.05       16.37      3.49 o 
   6   6  15       18.66       19.50      3.88 o 
  -9   7  15       22.29       27.69      4.51 o 
  -8   7  15       27.46       31.47      4.22 o 
  -7   7  15       28.68       19.46      3.38 o 
  -6   7  15       83.70       75.26     10.13 o 
  -5   7  15        9.98        8.17      2.97 o 
  -4   7  15      253.74      254.53      9.70 o 
  -3   7  15      388.85      383.68      7.36 o 
  -2   7  15        7.12        3.42      1.54 o 
  -1   7  15     1050.65     1053.67     15.47 o 
   0   7  15      160.68      126.33      3.80 o 
   1   7  15      151.94      169.19      9.94 o 
   2   7  15      213.48      231.36      7.78 o 
   3   7  15        1.98        1.27      2.71 o 
   4   7  15       48.52       42.88      5.27 o 
   5   7  15       29.85       31.37      4.81 o 
  -8   8  15        0.19        0.09      3.64 o 
  -7   8  15       56.37       42.82      4.38 o 
  -6   8  15        0.13       -1.13      3.19 o 
  -5   8  15        5.63       11.77      5.51 o 
  -4   8  15      408.01      402.06     24.86 o 
  -3   8  15        1.93        2.47      1.75 o 
  -2   8  15       67.83       71.28      3.29 o 
  -1   8  15        1.79        3.59      1.52 o 
   0   8  15      247.13      224.64      5.10 o 
   1   8  15        0.54       -1.12      1.98 o 
   2   8  15       31.54       42.05      6.76 o 
   3   8  15       75.83       80.04      9.92 o 
   4   8  15        0.18        1.89      3.04 o 
   5   8  15       14.92       27.87      4.23 o 
  -7   9  15       35.39       50.59      4.78 o 
  -6   9  15      100.34      119.55      6.15 o 
  -5   9  15       10.79       14.26      8.18 o 
  -4   9  15       66.58       79.99      7.72 o 
  -3   9  15       70.76       72.16      6.44 o 
  -2   9  15        6.40       11.08      2.41 o 
  -1   9  15       70.77       71.37      2.95 o 
   0   9  15       29.28       31.94      5.01 o 
   1   9  15       21.81       27.42      3.62 o 
   2   9  15       34.35       33.97      3.81 o 
   3   9  15        0.03        2.52      2.96 o 
   4   9  15       14.78       12.98      5.19 o 
  -6  10  15       10.69       14.64      3.98 o 
  -5  10  15        0.69        3.85      3.44 o 
  -4  10  15       15.27       15.38      3.59 o 
  -3  10  15       99.01      112.68      5.67 o 
  -2  10  15       76.31       97.27      6.03 o 
  -1  10  15       10.97       12.96      3.08 o 
   0  10  15       93.71       94.94      4.30 o 
   1  10  15       97.02       94.94      4.19 o 
   2  10  15       51.43       69.80      4.82 o 
   3  10  15       55.19       69.07      5.01 o 
  -5  11  15        7.61        6.19      3.80 o 
  -4  11  15        0.01        0.97      3.56 o 
  -3  11  15       18.58       16.17      3.75 o 
  -2  11  15        0.15        3.04      3.40 o 
  -1  11  15        0.96        5.22      4.62 o 
   0  11  15        5.20        3.34      3.19 o 
   1  11  15       19.58       19.23      3.03 o 
 -10   0  16        8.70       16.25      5.00 o 
  -9   0  16       31.62       36.67      5.16 o 
  -8   0  16      400.19      372.17     10.92 o 
  -7   0  16       16.82       15.58      2.53 o 
  -6   0  16      861.57      838.60     32.76 o 
  -5   0  16      914.54      940.82     21.67 o 
  -4   0  16        3.67        5.82      1.71 o 
  -3   0  16     4269.48     4261.25     91.69 o 
  -2   0  16     1840.30     1926.27     42.12 o 
  -1   0  16       77.74       68.08      4.78 o 
   0   0  16     3025.80     2635.09     82.37 o 
   1   0  16      165.76      194.51      8.75 o 
   2   0  16     2487.96     2442.92     76.83 o 
   3   0  16      506.14      505.19     18.47 o 
   4   0  16       39.02       47.92      4.89 o 
   5   0  16      292.85      310.19      9.56 o 
   6   0  16      111.87      127.57      8.69 o 
   7   0  16      122.52      129.75      9.40 o 
 -10   1  16        2.88        9.89      3.41 o 
  -9   1  16       35.65       40.26      3.84 o 
  -8   1  16        9.69        9.13      1.82 o 
  -7   1  16      135.76      141.96      3.77 o 
  -6   1  16        0.77        2.51      1.40 o 
  -5   1  16        5.13        3.86      1.25 o 
  -4   1  16      288.98      259.15      5.04 o 
  -3   1  16       22.94       27.08      2.49 o 
  -2   1  16      563.46      537.48      9.11 o 
  -1   1  16     1104.46     1161.68     14.85 o 
   0   1  16       30.88       30.29      3.62 o 
   1   1  16      167.08      124.27      4.20 o 
   2   1  16        6.65        9.76      1.70 o 
   3   1  16      227.10      222.80      5.81 o 
   4   1  16       75.96       79.54      5.30 o 
   5   1  16       34.44       29.12      3.34 o 
   6   1  16      110.21      110.70      5.76 o 
   7   1  16       46.73       51.05      4.76 o 
 -10   2  16       17.43       10.36      3.38 o 
  -9   2  16       35.62       43.96      4.14 o 
  -8   2  16       20.54       17.50      2.42 o 
  -7   2  16       17.00       20.89      1.85 o 
  -6   2  16      322.47      351.81      9.72 o 
  -5   2  16      134.36      142.62      5.57 o 
  -4   2  16       10.07       14.60      1.38 o 
  -3   2  16     1010.60      973.63     13.93 o 
  -2   2  16      939.18      942.77     13.37 o 
  -1   2  16      856.16      835.09     13.64 o 
   0   2  16     1464.20     1336.31     47.41 o 
   1   2  16        1.80        1.45      1.42 o 
   2   2  16       16.58       16.86      1.85 o 
   3   2  16      253.52      235.83      6.03 o 
   4   2  16      130.22      114.75      4.15 o 
   5   2  16      266.75      279.28     10.19 o 
   6   2  16       34.91       26.32      3.72 o 
   7   2  16        2.03       -0.54      4.73 o 
 -10   3  16       24.53       21.25      3.90 o 
  -9   3  16       59.43       61.57      7.33 o 
  -8   3  16        1.13        2.56      2.70 o 
  -7   3  16      338.95      303.52      7.33 o 
  -6   3  16       90.48       82.44      2.76 o 
  -5   3  16      112.65      111.02      2.89 o 
  -4   3  16      279.96      248.63      7.50 o 
  -3   3  16       78.50       71.40      2.88 o 
  -2   3  16     2588.11     2669.88     42.14 o 
  -1   3  16     2490.61     2493.67     38.81 o 
   0   3  16      946.16      866.06     39.20 o 
   1   3  16     1258.52     1171.69     33.82 o 
   2   3  16      187.78      189.23      5.15 o 
   3   3  16     1029.87      984.49     19.27 o 
   4   3  16      556.92      538.75     22.68 o 
   5   3  16        1.49        5.03      8.20 o 
   6   3  16      193.66      206.07      9.37 o 
 -10   4  16        5.69        6.68      3.71 o 
  -9   4  16        0.10        2.69      2.87 o 
  -8   4  16        0.11       -0.21      2.49 o 
  -7   4  16        0.22       -2.37      1.79 o 
  -6   4  16      227.99      204.10      4.96 o 
  -5   4  16      189.52      177.39      3.86 o 
  -4   4  16      324.54      283.46      9.53 o 
  -3   4  16      117.70      109.76      4.89 o 
  -2   4  16        1.86        3.42      1.03 o 
  -1   4  16       22.34       24.15      1.59 o 
   0   4  16      274.13      263.23      7.96 o 
   1   4  16       92.86      103.46      3.63 o 
   2   4  16       10.31        9.03      1.88 o 
   3   4  16        2.38        3.42      2.46 o 
   4   4  16       26.55       23.85      3.30 o 
   5   4  16        7.49       12.60      3.33 o 
   6   4  16       24.45       23.93      3.74 o 
 -10   5  16       11.99        9.25      3.69 o 
  -9   5  16       25.59       23.91      3.58 o 
  -8   5  16        7.77       10.18      2.98 o 
  -7   5  16       70.72       82.11      4.05 o 
  -6   5  16       11.67       15.83      2.11 o 
  -5   5  16      349.10      349.76      7.20 o 
  -4   5  16      330.77      326.01      9.85 o 
  -3   5  16      255.42      232.72      4.93 o 
  -2   5  16      562.29      572.54      9.86 o 
  -1   5  16      389.06      371.54      6.90 o 
   0   5  16      782.07      722.51     15.29 o 
   1   5  16      510.53      507.65     10.67 o 
   2   5  16      358.43      336.84      7.82 o 
   3   5  16      227.33      226.79      7.73 o 
   4   5  16      244.01      232.08      8.18 o 
   5   5  16       12.40       13.65      5.92 o 
   6   5  16       64.63       77.72     11.33 o 
  -9   6  16       18.67       26.10      3.76 o 
  -8   6  16       53.33       48.60      5.88 o 
  -7   6  16       25.45       29.37      3.19 o 
  -6   6  16       68.69       86.49      3.83 o 
  -5   6  16       85.23       99.26      3.99 o 
  -4   6  16       15.27       16.58      2.42 o 
  -3   6  16      803.79      771.82     13.04 o 
  -2   6  16      533.31      510.64      9.09 o 
  -1   6  16      663.11      668.18     11.48 o 
   0   6  16      522.41      501.86      9.04 o 
   1   6  16       82.96       71.02      3.14 o 
   2   6  16      569.23      583.56     15.36 o 
   3   6  16      178.36      185.02      7.14 o 
   4   6  16       61.72       57.00      4.51 o 
   5   6  16       50.35       65.16      5.49 o 
  -9   7  16        0.10       -1.22      3.78 o 
  -8   7  16       18.41       13.39      3.45 o 
  -7   7  16        2.18        6.66      3.38 o 
  -6   7  16       14.09        8.75      3.17 o 
  -5   7  16       63.87       61.26      3.35 o 
  -4   7  16       62.07       56.26      4.81 o 
  -3   7  16       15.58       17.95      1.96 o 
  -2   7  16       17.70       16.01      2.10 o 
  -1   7  16       40.44       40.41      4.45 o 
   0   7  16       99.24       98.78      7.14 o 
   1   7  16       42.88       29.79      5.90 o 
   2   7  16        8.92        7.63      2.78 o 
   3   7  16        0.15       -1.14      2.54 o 
   4   7  16       21.63       16.30      3.43 o 
   5   7  16       51.89       55.34      4.90 o 
  -8   8  16       30.99       31.80      4.45 o 
  -7   8  16        0.39       -4.81      3.21 o 
  -6   8  16      130.31      131.59      6.24 o 
  -5   8  16       48.45       56.79      4.40 o 
  -4   8  16       57.92       67.67      4.45 o 
  -3   8  16      220.17      209.32      5.00 o 
  -2   8  16      121.17      119.59      3.75 o 
  -1   8  16       79.63       99.95      3.64 o 
   0   8  16      406.61      432.82      8.26 o 
   1   8  16        0.57        2.40      2.49 o 
   2   8  16       44.83       39.48      6.55 o 
   3   8  16       13.63       13.06      3.28 o 
   4   8  16       21.28       22.01      3.81 o 
  -7   9  16       46.81       44.63      4.53 o 
  -6   9  16       42.56       51.40      4.65 o 
  -5   9  16        0.94        0.79      3.11 o 
  -4   9  16       62.28       62.35      6.71 o 
  -3   9  16       37.75       36.66      3.95 o 
  -2   9  16       91.02      102.20      3.61 o 
  -1   9  16       11.96       11.54      2.34 o 
   0   9  16        5.40        8.71      2.34 o 
   1   9  16      285.81      297.50      9.49 o 
   2   9  16        2.78        4.00      5.11 o 
   3   9  16       25.51       30.29      3.87 o 
  -6  10  16        0.15        0.69      6.95 o 
  -5  10  16        6.60        9.94      5.84 o 
  -4  10  16       21.61       24.59      3.84 o 
  -3  10  16        3.90        4.90      3.21 o 
  -2  10  16        9.45        7.88      4.62 o 
  -1  10  16        0.07       -1.90      2.80 o 
   0  10  16        1.16        5.02      4.04 o 
   1  10  16        0.40        3.11      3.13 o 
   2  10  16        0.86        3.83      8.01 o 
  -4  11  16       38.98       37.42      4.43 o 
  -3  11  16        5.20        3.17      3.97 o 
  -2  11  16       42.51       44.82      6.09 o 
  -1  11  16       37.54       26.13      5.76 o 
   0  11  16       10.43       14.06      3.51 o 
   1  11  16       51.40       65.34      9.13 o 
 -10   1  17       45.06       37.43      4.30 o 
  -9   1  17        0.03        1.72      3.01 o 
  -8   1  17      163.41      182.13      4.56 o 
  -7   1  17      235.75      234.13      5.15 o 
  -6   1  17        2.05        0.73      1.58 o 
  -5   1  17      637.00      615.67     10.51 o 
  -4   1  17      172.51      176.65      3.90 o 
  -3   1  17      271.31      232.89      4.64 o 
  -2   1  17     2967.41     3054.96     37.99 o 
  -1   1  17       10.35       11.05      1.57 o 
   0   1  17     1984.79     1974.87     36.25 o 
   1   1  17      732.65      677.76     13.55 o 
   2   1  17      288.85      298.89      7.79 o 
   3   1  17      755.51      746.53     15.09 o 
   4   1  17      235.95      211.34      5.93 o 
   5   1  17      177.30      169.07      6.76 o 
   6   1  17       19.14       20.33      3.50 o 
 -10   2  17        2.19        2.37      3.46 o 
  -9   2  17       76.78       80.79      6.25 o 
  -8   2  17        1.69       -3.81      2.54 o 
  -7   2  17       88.54       71.14      3.26 o 
  -6   2  17      371.36      294.47      5.92 o 
  -5   2  17        0.33        2.01      1.84 o 
  -4   2  17      302.03      315.52      6.01 o 
  -3   2  17     1058.42     1072.01     15.27 o 
  -2   2  17        6.36       10.42      1.08 o 
  -1   2  17     1819.12     1800.77     33.07 o 
   0   2  17      220.55      207.66      7.39 o 
   1   2  17      811.03      815.33     15.96 o 
   2   2  17      155.86      164.18      4.76 o 
   3   2  17        7.71        9.36      2.03 o 
   4   2  17      461.13      458.99     10.32 o 
   5   2  17       50.47       57.48      4.34 o 
   6   2  17       61.74       57.93      5.73 o 
 -10   3  17        0.40        2.46      3.53 o 
  -9   3  17        5.39        8.23      3.34 o 
  -8   3  17       32.56       43.53      3.02 o 
  -7   3  17       31.78       26.28      2.50 o 
  -6   3  17      109.74      118.48      3.84 o 
  -5   3  17      164.79      166.59      3.66 o 
  -4   3  17      406.89      441.77      7.15 o 
  -3   3  17       97.26       83.56      2.40 o 
  -2   3  17       25.04       31.43      3.22 o 
  -1   3  17      110.46      111.87      2.96 o 
   0   3  17        3.55        5.00      1.57 o 
   1   3  17      129.79      123.74      3.93 o 
   2   3  17      139.74      119.71      4.08 o 
   3   3  17        4.89        2.42      2.63 o 
   4   3  17       16.75       15.05      3.05 o 
   5   3  17       53.95       50.52      4.33 o 
   6   3  17        7.74        5.96      3.34 o 
 -10   4  17        2.65        5.35      3.58 o 
  -9   4  17      122.11      125.51      6.20 o 
  -8   4  17       17.90       15.92      3.06 o 
  -7   4  17       87.93       88.14      3.48 o 
  -6   4  17      164.78      176.76      3.97 o 
  -5   4  17       70.40       75.30      3.11 o 
  -4   4  17      964.19      968.07     14.18 o 
  -3   4  17      943.47      916.17     15.02 o 
  -2   4  17      117.95      115.65      3.11 o 
  -1   4  17     1279.69     1354.69     24.88 o 
   0   4  17        2.10       -0.01      1.45 o 
   1   4  17      418.93      424.28     10.60 o 
   2   4  17     1967.70     1878.91     34.93 o 
   3   4  17       81.21       84.48      4.59 o 
   4   4  17      580.14      580.34     15.69 o 
   5   4  17       69.01       50.75      4.39 o 
   6   4  17       33.57       34.02      4.21 o 
  -9   5  17        0.12       -0.22      3.13 o 
  -8   5  17       38.98       42.83      4.13 o 
  -7   5  17       58.94       60.33      3.10 o 
  -6   5  17       23.05       25.50      2.31 o 
  -5   5  17        2.27       12.33      2.55 o 
  -4   5  17       96.52       95.45      3.19 o 
  -3   5  17       29.35       32.78      2.00 o 
  -2   5  17      542.03      583.39     13.19 o 
  -1   5  17        0.95        0.35      1.28 o 
   0   5  17      123.30      115.99      3.88 o 
   1   5  17      466.98      423.48      9.25 o 
   2   5  17       35.81       44.82      2.74 o 
   3   5  17      348.63      369.90     11.04 o 
   4   5  17       19.55       14.22      4.48 o 
   5   5  17        9.70       10.73      4.05 o 
  -9   6  17       13.09       14.29      4.20 o 
  -8   6  17        1.43        1.12      2.76 o 
  -7   6  17       51.33       62.08     10.30 o 
  -6   6  17        3.16        0.40      2.84 o 
  -5   6  17       31.29       28.31      3.87 o 
  -4   6  17       72.75       83.49      3.87 o 
  -3   6  17       94.80       92.59      3.16 o 
  -2   6  17        0.96        0.18      1.49 o 
  -1   6  17      382.23      414.81      7.75 o 
   0   6  17       18.15       12.85      2.90 o 
   1   6  17       14.64       16.33      2.16 o 
   2   6  17      111.57       98.35     12.96 o 
   3   6  17       32.77       29.28      6.66 o 
   4   6  17       22.74       27.37      3.89 o 
   5   6  17       50.84       48.40      4.89 o 
  -8   7  17       45.69       68.78      5.24 o 
  -7   7  17       74.11       82.53      5.22 o 
  -6   7  17      109.46      108.53      5.46 o 
  -5   7  17      408.47      371.61     12.94 o 
  -4   7  17      359.55      343.81      8.08 o 
  -3   7  17       41.34       39.26      2.59 o 
  -2   7  17      772.84      772.26     15.31 o 
  -1   7  17        7.53       15.86      2.26 o 
   0   7  17      379.63      414.23      9.22 o 
   1   7  17      235.23      228.99      7.70 o 
   2   7  17        2.03       -0.21      2.66 o 
   3   7  17      234.52      242.76      8.47 o 
   4   7  17        2.18        2.98      6.14 o 
   5   7  17      116.72      118.58     14.45 o 
  -8   8  17       26.85       29.30      4.47 o 
  -7   8  17        0.77       -1.85      3.38 o 
  -6   8  17       20.38       22.78      4.89 o 
  -5   8  17       27.23       27.49      3.80 o 
  -4   8  17       44.40       43.35      3.10 o 
  -3   8  17       92.68       98.45      3.41 o 
  -2   8  17       13.52       18.78      2.35 o 
  -1   8  17       46.44       50.33      4.36 o 
   0   8  17       72.37       57.32      3.86 o 
   1   8  17        3.81        4.35      4.07 o 
   2   8  17       45.43       48.79      4.03 o 
   3   8  17        4.52        1.25      3.03 o 
   4   8  17       31.62       43.47      4.46 o 
  -7   9  17        0.43       -1.82      3.54 o 
  -6   9  17        5.69       14.98      8.77 o 
  -5   9  17        3.65        0.94      4.67 o 
  -4   9  17        1.16       -0.50      3.01 o 
  -3   9  17       82.35       99.96      4.12 o 
  -2   9  17      123.81      122.40      4.62 o 
  -1   9  17       37.27       30.88      3.47 o 
   0   9  17       21.16       26.55      3.47 o 
   1   9  17        3.68        5.51      3.13 o 
   2   9  17        0.22       -3.19      2.84 o 
   3   9  17       32.63       45.22      4.34 o 
  -6  10  17       21.55       18.60      4.19 o 
  -5  10  17        4.58        1.03      3.35 o 
  -4  10  17       29.88       29.55      4.01 o 
  -3  10  17       79.36       91.45      8.23 o 
  -2  10  17       23.11       27.55      5.32 o 
  -1  10  17       63.41       82.68      4.99 o 
   0  10  17        8.01        7.46      3.07 o 
   1  10  17      126.60      126.45      6.15 o 
   2  10  17       40.17       49.91     11.76 o 
  -4  11  17        0.10       -3.65      6.55 o 
  -3  11  17        1.29        1.62      3.55 o 
  -2  11  17        6.51       -1.20      4.40 o 
  -1  11  17       12.07       19.45      5.05 o 
   0  11  17        2.61        2.88      4.78 o 
 -10   0  18       47.09       52.92      6.25 o 
  -9   0  18      116.70      120.84      8.31 o 
  -8   0  18      232.06      234.70      7.66 o 
  -7   0  18      454.61      414.46     11.14 o 
  -6   0  18      442.41      427.74     11.18 o 
  -5   0  18      161.72      164.23      5.51 o 
  -4   0  18      940.34      962.43     41.29 o 
  -3   0  18       54.62       55.06      2.90 o 
  -2   0  18     1304.33     1212.16     27.12 o 
  -1   0  18     2300.88     2366.15     74.38 o 
   0   0  18      872.76      888.45     29.88 o 
   1   0  18     2904.59     2893.50     90.63 o 
   2   0  18       86.14       73.62      5.43 o 
   3   0  18      185.28      170.12      8.58 o 
   4   0  18      781.66      752.08     26.62 o 
   5   0  18       12.54        8.58      2.94 o 
   6   0  18       60.06       63.90      6.74 o 
 -10   1  18        6.86        4.79      3.55 o 
  -9   1  18        2.12        3.72      2.40 o 
  -8   1  18        2.65        5.56      1.81 o 
  -7   1  18       31.21       25.52      2.03 o 
  -6   1  18       60.98       61.84      2.83 o 
  -5   1  18       70.76       68.84      2.49 o 
  -4   1  18       31.81       28.90      1.70 o 
  -3   1  18       17.16       17.84      1.47 o 
  -2   1  18      421.86      422.43      7.47 o 
  -1   1  18      522.22      510.17     10.45 o 
   0   1  18      658.89      629.87     12.67 o 
   1   1  18        2.56        5.13      1.60 o 
   2   1  18      141.05      138.96      4.40 o 
   3   1  18       30.20       27.81      4.70 o 
   4   1  18       41.03       45.26      3.06 o 
   5   1  18       14.52       11.74      3.11 o 
   6   1  18        0.73       -0.78      3.02 o 
 -10   2  18       23.31       27.91      4.03 o 
  -9   2  18        9.87        9.61      3.38 o 
  -8   2  18        7.30        9.51      2.35 o 
  -7   2  18      111.48      106.31      3.40 o 
  -6   2  18        2.31        3.85      1.51 o 
  -5   2  18      174.85      177.21      4.12 o 
  -4   2  18      576.22      600.26     11.94 o 
  -3   2  18        6.44        4.20      1.15 o 
  -2   2  18      220.12      225.62      4.69 o 
  -1   2  18      527.65      558.39     11.34 o 
   0   2  18       10.78       11.63      1.97 o 
   1   2  18      581.22      535.70     18.55 o 
   2   2  18      277.57      251.98      6.44 o 
   3   2  18      170.49      158.88      4.96 o 
   4   2  18      126.17      121.30      4.48 o 
   5   2  18       28.71       14.40      3.32 o 
   6   2  18       27.28       26.58      7.33 o 
 -10   3  18       16.98       24.86      4.17 o 
  -9   3  18       44.88       53.74      7.47 o 
  -8   3  18      178.33      158.08      5.17 o 
  -7   3  18       61.99       56.64      3.18 o 
  -6   3  18       78.14       73.26      6.69 o 
  -5   3  18       74.46       57.38      2.25 o 
  -4   3  18      703.90      667.18     10.16 o 
  -3   3  18     1198.07     1230.21     17.49 o 
  -2   3  18     1348.95     1377.76     25.37 o 
  -1   3  18      741.20      765.66     14.99 o 
   0   3  18      695.95      659.28     13.27 o 
   1   3  18        9.13       11.67      1.84 o 
   2   3  18      878.43      858.33     17.05 o 
   3   3  18      330.40      305.90      7.58 o 
   4   3  18      401.41      402.91     11.89 o 
   5   3  18      322.31      339.33     10.83 o 
   6   3  18        2.77        3.18      3.40 o 
 -10   4  18        1.14        0.37      3.49 o 
  -9   4  18        0.21        1.68      3.33 o 
  -8   4  18        3.27        0.53      2.14 o 
  -7   4  18       28.98       22.79      2.39 o 
  -6   4  18       55.03       43.12      2.78 o 
  -5   4  18        3.93        5.33      1.54 o 
  -4   4  18        2.23        2.64      1.44 o 
  -3   4  18      111.56       89.53      2.98 o 
  -2   4  18        0.41       -0.17      1.96 o 
  -1   4  18       86.75       78.87      3.79 o 
   0   4  18      257.92      278.63      6.66 o 
   1   4  18       51.90       55.02      2.87 o 
   2   4  18       89.93       92.11      5.42 o 
   3   4  18      119.38      117.23      5.51 o 
   4   4  18        5.21        5.05      6.49 o 
   5   4  18        0.05        2.37      3.13 o 
  -9   5  18       11.48       10.80      3.37 o 
  -8   5  18       83.76       86.44      4.53 o 
  -7   5  18        7.53        9.02      3.10 o 
  -6   5  18      141.61      120.80      3.93 o 
  -5   5  18      738.28      726.47     12.54 o 
  -4   5  18       58.15       58.57      2.57 o 
  -3   5  18        9.23        7.70      1.67 o 
  -2   5  18      354.79      372.79     17.99 o 
  -1   5  18      517.22      568.89     11.66 o 
   0   5  18      607.72      644.78     13.15 o 
   1   5  18        1.37       -1.98      1.74 o 
   2   5  18      398.09      389.84     11.21 o 
   3   5  18      352.30      351.80     10.79 o 
   4   5  18      129.97      126.95      6.18 o 
   5   5  18       62.87       59.31      7.88 o 
  -9   6  18       37.29       39.57      4.73 o 
  -8   6  18        3.81        5.32      3.02 o 
  -7   6  18       32.08       29.15      3.82 o 
  -6   6  18       10.50       11.44      2.38 o 
  -5   6  18      213.58      218.75      6.10 o 
  -4   6  18      497.99      518.88      9.80 o 
  -3   6  18       57.76       57.99      4.03 o 
  -2   6  18      755.71      729.29     14.47 o 
  -1   6  18       40.61       42.97      2.62 o 
   0   6  18       41.90       39.66      5.37 o 
   1   6  18      628.37      624.47     13.21 o 
   2   6  18      128.32      118.16      5.59 o 
   3   6  18      222.74      237.81      8.56 o 
   4   6  18       37.47       39.08      4.27 o 
   5   6  18       19.12       13.45      3.77 o 
  -8   7  18        0.80        1.84      3.49 o 
  -7   7  18        2.68        6.96      6.09 o 
  -6   7  18        2.56        2.84      2.39 o 
  -5   7  18       16.67        9.04      2.41 o 
  -4   7  18      123.35      117.55      3.80 o 
  -3   7  18       11.61       12.58      1.93 o 
  -2   7  18       57.21       54.01      3.49 o 
  -1   7  18       12.47       14.12      3.13 o 
   0   7  18        2.43        6.59      2.04 o 
   1   7  18       85.50       75.60      8.67 o 
   2   7  18       16.21       12.84      3.12 o 
   3   7  18        2.66        4.94      3.03 o 
   4   7  18       19.88       12.87      3.61 o 
  -7   8  18       39.02       32.88      4.24 o 
  -6   8  18        1.63        1.42      3.09 o 
  -5   8  18       12.43       17.64      2.86 o 
  -4   8  18      216.32      248.12     12.29 o 
  -3   8  18        8.31        8.30      2.01 o 
  -2   8  18      282.63      284.27      8.04 o 
  -1   8  18      212.63      207.96      5.91 o 
   0   8  18        3.04        3.34      2.56 o 
   1   8  18      135.77      140.01      6.20 o 
   2   8  18       16.31       17.72      3.64 o 
   3   8  18       38.76       38.73      4.43 o 
  -7   9  18        4.57        0.60      3.71 o 
  -6   9  18       14.78       21.04      3.94 o 
  -5   9  18        0.79       -0.79      3.28 o 
  -4   9  18       14.89       15.69      3.46 o 
  -3   9  18      157.90      157.64      6.74 o 
  -2   9  18       14.34       10.36      2.40 o 
  -1   9  18       15.62       25.53      3.59 o 
   0   9  18       24.08       34.06      3.69 o 
   1   9  18        3.20        5.85      3.02 o 
   2   9  18      133.00      142.45      9.51 o 
  -5  10  18        0.68       -1.23      3.80 o 
  -4  10  18        1.31        6.83      3.57 o 
  -3  10  18       21.04       27.66      5.54 o 
  -2  10  18        0.16        0.81      4.35 o 
  -1  10  18        0.13       -2.73      2.87 o 
   0  10  18        2.49        3.64      4.18 o 
   1  10  18        5.17        4.99      6.22 o 
  -2  11  18        3.47        0.05      4.84 o 
 -10   1  19       12.91       17.41      4.03 o 
  -9   1  19      109.25      117.09      4.62 o 
  -8   1  19       20.44       18.43      2.65 o 
  -7   1  19      150.10      154.43      4.10 o 
  -6   1  19      334.81      371.50      7.14 o 
  -5   1  19        5.27        6.28      1.44 o 
  -4   1  19      458.94      425.69      9.61 o 
  -3   1  19      321.05      336.92      6.29 o 
  -2   1  19      104.44      106.20      4.44 o 
  -1   1  19     1759.99     1735.83     32.12 o 
   0   1  19      540.76      520.12     10.84 o 
   1   1  19      904.19      784.93     15.64 o 
   2   1  19      729.71      663.70     13.69 o 
   3   1  19       30.08       28.24      4.77 o 
   4   1  19      431.39      446.66     10.27 o 
   5   1  19       41.85       48.20      4.24 o 
   6   1  19       11.81       20.54      3.70 o 
 -10   2  19       48.57       52.83      4.87 o 
  -9   2  19        2.65       -0.98      2.41 o 
  -8   2  19      122.45      113.42      4.48 o 
  -7   2  19       51.59       57.36      2.64 o 
  -6   2  19       32.81       33.10      2.10 o 
  -5   2  19      479.38      460.17      8.34 o 
  -4   2  19        7.92        6.54      1.33 o 
  -3   2  19      231.15      219.18      4.36 o 
  -2   2  19     1567.29     1527.03     35.02 o 
  -1   2  19      348.61      324.39      7.37 o 
   0   2  19      873.93      829.76     16.32 o 
   1   2  19       39.93       44.38      2.58 o 
   2   2  19       60.53       58.86      3.44 o 
   3   2  19      663.97      651.61     13.68 o 
   4   2  19       11.73       10.20      3.05 o 
   5   2  19      154.74      162.35     11.27 o 
   6   2  19       28.89       24.35      3.94 o 
 -10   3  19        0.92        0.62      3.66 o 
  -9   3  19        0.47        2.53      3.30 o 
  -8   3  19        0.07        3.17      2.37 o 
  -7   3  19        5.18        4.18      4.24 o 
  -6   3  19        7.77        6.22      1.58 o 
  -5   3  19        3.52        0.46      1.37 o 
  -4   3  19      913.18     1015.42     23.43 o 
  -3   3  19       23.02       41.25      2.05 o 
  -2   3  19      210.94      158.47      5.69 o 
  -1   3  19        0.55        1.64      1.91 o 
   0   3  19      293.07      283.56      6.79 o 
   1   3  19        0.54        0.05      1.71 o 
   2   3  19       14.69       15.91      2.17 o 
   3   3  19        4.68        1.69      2.07 o 
   4   3  19        5.42        7.57      2.99 o 
   5   3  19        5.33        5.99      3.32 o 
  -9   4  19        0.03        0.87      3.07 o 
  -8   4  19      120.10      132.57      4.46 o 
  -7   4  19       22.90       18.22      2.86 o 
  -6   4  19        9.86        8.05      1.97 o 
  -5   4  19      575.61      593.15      9.47 o 
  -4   4  19      261.95      255.59      5.46 o 
  -3   4  19      538.31      536.28      9.45 o 
  -2   4  19       56.06       47.65      2.48 o 
  -1   4  19        0.72        1.20      2.80 o 
   0   4  19      518.75      538.34     16.14 o 
   1   4  19      787.31      735.39     16.65 o 
   2   4  19      164.38      178.40      7.11 o 
   3   4  19      597.73      575.16     15.54 o 
   4   4  19        0.99        1.51      3.02 o 
   5   4  19       93.46      100.56      5.80 o 
  -9   5  19       22.00       25.20      3.85 o 
  -8   5  19       26.82       25.55      5.55 o 
  -7   5  19        1.89        4.53      2.17 o 
  -6   5  19      134.87      132.30      4.92 o 
  -5   5  19       10.14       11.00      1.87 o 
  -4   5  19      350.84      338.11      6.78 o 
  -3   5  19        4.48        4.55      1.87 o 
  -2   5  19       58.80       49.89      4.18 o 
  -1   5  19      339.34      376.07     15.40 o 
   0   5  19       70.96       76.16      3.26 o 
   1   5  19       67.27       76.27      3.39 o 
   2   5  19      441.48      412.33     16.52 o 
   3   5  19       37.80       37.58      3.82 o 
   4   5  19       96.97      105.16      5.79 o 
   5   5  19        0.25       -0.60      3.29 o 
  -9   6  19        0.10       -2.12      3.16 o 
  -8   6  19       20.20       26.28      4.06 o 
  -7   6  19        6.69        9.96      2.57 o 
  -6   6  19        5.51        9.04      3.12 o 
  -5   6  19        2.74       14.33      2.44 o 
  -4   6  19        4.51        3.18      1.82 o 
  -3   6  19      197.91      197.11      5.54 o 
  -2   6  19       36.61       32.76      5.06 o 
  -1   6  19       14.24        9.46      2.83 o 
   0   6  19      187.65      188.37      5.32 o 
   1   6  19        2.91        1.44      1.92 o 
   2   6  19       16.34       18.14      3.16 o 
   3   6  19      122.09      101.44      6.79 o 
   4   6  19        1.63        1.87      3.17 o 
  -8   7  19        4.61       -0.02      3.55 o 
  -7   7  19       41.78       59.27      6.90 o 
  -6   7  19       66.95       70.92      3.87 o 
  -5   7  19        9.38       12.78      2.60 o 
  -4   7  19      209.38      216.98      5.20 o 
  -3   7  19      183.82      193.29      5.50 o 
  -2   7  19       40.83       39.64      2.78 o 
  -1   7  19      511.85      505.46     13.50 o 
   0   7  19      192.03      174.25      5.46 o 
   1   7  19       49.51       62.93      4.25 o 
   2   7  19      234.92      250.67     13.45 o 
   3   7  19        0.02       -2.72      2.85 o 
   4   7  19       63.86       69.48      5.24 o 
  -7   8  19       21.01       21.05      4.03 o 
  -6   8  19        2.75       -1.50      3.18 o 
  -5   8  19       93.79       94.46      4.21 o 
  -4   8  19       43.99       54.27      3.39 o 
  -3   8  19        0.46        1.99      2.18 o 
  -2   8  19       19.60       19.82      2.60 o 
  -1   8  19        7.87        8.50      3.80 o 
   0   8  19        7.44        9.02      4.62 o 
   1   8  19       23.21       27.01      3.51 o 
   2   8  19       50.91       50.81      5.08 o 
   3   8  19       19.91       23.65      3.72 o 
  -6   9  19       33.27       27.69      4.14 o 
  -5   9  19        1.42        1.53      3.25 o 
  -4   9  19       62.14       73.68      3.98 o 
  -3   9  19       63.84       64.77      4.49 o 
  -2   9  19        2.87        7.05      2.40 o 
  -1   9  19       20.11       23.96      4.94 o 
   0   9  19        4.64        2.23      4.35 o 
   1   9  19       31.69       45.77      7.77 o 
   2   9  19       26.58       37.45      4.12 o 
  -5  10  19        9.13       10.11      7.01 o 
  -4  10  19        0.20        4.67      4.94 o 
  -3  10  19       16.31       13.26      5.43 o 
  -2  10  19       67.08       84.33      8.80 o 
  -1  10  19        0.30       -0.76      4.24 o 
   0  10  19       55.44       53.41      6.41 o 
 -10   0  20       17.44       24.18      5.92 o 
  -9   0  20       66.50       77.15      7.12 o 
  -8   0  20      191.52      154.84      6.20 o 
  -7   0  20       42.41       39.95      3.46 o 
  -6   0  20      461.84      452.61     24.83 o 
  -5   0  20      464.10      464.64     11.92 o 
  -4   0  20       91.17       79.33      3.74 o 
  -3   0  20      833.75      887.75     29.99 o 
  -2   0  20      120.74      103.83      6.30 o 
  -1   0  20        5.54        3.97      2.93 o 
   0   0  20     1985.77     1941.15     62.05 o 
   1   0  20       87.06       63.19      5.32 o 
   2   0  20     1306.40     1293.78     42.92 o 
   3   0  20      575.17      573.65     21.41 o 
   4   0  20       15.38       15.31      3.13 o 
   5   0  20      132.48      124.99      6.09 o 
 -10   1  20        5.96       -0.59      3.63 o 
  -9   1  20       34.40       24.25      2.95 o 
  -8   1  20        0.70       -1.69      1.83 o 
  -7   1  20       88.37       98.20      4.88 o 
  -6   1  20        1.79        2.66      1.68 o 
  -5   1  20       16.21       15.18      1.73 o 
  -4   1  20       52.07       55.37      3.36 o 
  -3   1  20      185.57      192.55      6.39 o 
  -2   1  20      280.44      302.74      8.78 o 
  -1   1  20      616.84      621.74     12.65 o 
   0   1  20       28.71       21.62      2.17 o 
   1   1  20       89.18       77.16      6.99 o 
   2   1  20        2.95        6.02      1.93 o 
   3   1  20      118.98      117.90      7.41 o 
   4   1  20       14.90       21.98      2.70 o 
   5   1  20       18.24       22.71      3.69 o 
 -10   2  20        2.14        3.72      3.70 o 
  -9   2  20       10.50       16.62      2.82 o 
  -8   2  20       59.32       66.69      3.59 o 
  -7   2  20        0.28       -0.87      1.71 o 
  -6   2  20      186.68      199.92      4.73 o 
  -5   2  20      303.98      330.20      6.48 o 
  -4   2  20      198.87      200.53      4.10 o 
  -3   2  20      812.86      798.57     13.27 o 
  -2   2  20       49.42       35.03      2.96 o 
  -1   2  20       75.73       59.47      2.78 o 
   0   2  20     1032.49     1011.33     20.35 o 
   1   2  20       12.47       12.02      2.62 o 
   2   2  20      238.92      226.54     13.62 o 
   3   2  20       30.06       23.78      6.17 o 
   4   2  20        5.63        7.44      3.07 o 
   5   2  20       91.67       92.57      5.51 o 
  -9   3  20       29.69       23.85      3.70 o 
  -8   3  20        0.72       -1.35      2.21 o 
  -7   3  20      188.53      219.51      7.49 o 
  -6   3  20       52.36       76.70      2.68 o 
  -5   3  20      224.81      191.28      4.67 o 
  -4   3  20      618.24      556.26      8.82 o 
  -3   3  20       63.19       58.99      3.22 o 
  -2   3  20      110.11      114.29     11.33 o 
  -1   3  20      706.69      684.08     17.05 o 
   0   3  20       44.10       46.32      2.64 o 
   1   3  20      694.94      642.98     13.32 o 
   2   3  20       12.59        7.65      2.66 o 
   3   3  20      480.69      479.06     22.51 o 
   4   3  20      324.63      335.57     10.69 o 
   5   3  20        8.76       15.39      3.62 o 
  -9   4  20        0.54        6.27      3.20 o 
  -8   4  20       48.94       39.96      3.56 o 
  -7   4  20        0.33       -0.66      1.98 o 
  -6   4  20       21.18       20.40      2.12 o 
  -5   4  20       64.58       51.80      2.64 o 
  -4   4  20        0.92       -1.95      1.53 o 
  -3   4  20       70.89       62.49      4.16 o 
  -2   4  20       73.58       59.01      3.59 o 
  -1   4  20      346.90      358.44     10.12 o 
   0   4  20        4.55        1.33      1.81 o 
   1   4  20       12.35       15.26      2.33 o 
   2   4  20       85.03       83.85      4.15 o 
   3   4  20       34.42       34.48      3.69 o 
   4   4  20       10.95       13.80      3.50 o 
   5   4  20        0.13       -1.65      3.31 o 
  -9   5  20        9.60       11.82      3.40 o 
  -8   5  20       22.32       17.55      2.69 o 
  -7   5  20       46.57       55.09      3.15 o 
  -6   5  20       71.72       58.10      3.48 o 
  -5   5  20      169.24      172.26      4.52 o 
  -4   5  20      684.12      651.75     11.80 o 
  -3   5  20       51.10       45.82      2.80 o 
  -2   5  20       11.58        7.03      2.41 o 
  -1   5  20      101.36       79.16      4.56 o 
   0   5  20       80.79      101.78      5.80 o 
   1   5  20      460.86      487.02     10.71 o 
   2   5  20        8.13        7.52      3.06 o 
   3   5  20       93.86       96.65      5.53 o 
   4   5  20       15.46        6.05      7.33 o 
  -8   6  20       32.53       41.58      3.86 o 
  -7   6  20        0.69       -3.72      2.48 o 
  -6   6  20      128.59      116.64      4.55 o 
  -5   6  20      181.21      181.58      5.53 o 
  -4   6  20       48.44       56.95      4.32 o 
  -3   6  20      423.95      429.49      9.50 o 
  -2   6  20        5.64        6.58      2.53 o 
  -1   6  20       41.73       33.97      3.32 o 
   0   6  20      554.21      541.64     18.43 o 
   1   6  20       10.56        3.97      2.10 o 
   2   6  20      266.40      308.60      9.86 o 
   3   6  20       23.36       23.14      3.93 o 
   4   6  20       43.98       41.84      4.40 o 
  -8   7  20        3.52        4.52      3.73 o 
  -7   7  20        2.95        2.68      3.42 o 
  -6   7  20        2.49        2.89      2.55 o 
  -5   7  20        3.09        5.15      2.55 o 
  -4   7  20        1.18        2.14      2.12 o 
  -3   7  20        2.54        0.92      2.09 o 
  -2   7  20        0.02        0.85      2.96 o 
  -1   7  20        1.03        1.53      4.35 o 
   0   7  20        7.44       11.55      2.88 o 
   1   7  20        1.56       -0.57      2.65 o 
   2   7  20        1.13       -3.67      2.82 o 
   3   7  20        0.87        3.94      3.12 o 
  -7   8  20        1.46        0.28      3.83 o 
  -6   8  20       38.29       37.81      4.36 o 
  -5   8  20        1.92        3.70      2.55 o 
  -4   8  20       37.57       41.77      3.84 o 
  -3   8  20      206.07      228.55      7.82 o 
  -2   8  20       65.43       79.02      4.60 o 
  -1   8  20       83.33       90.63      6.30 o 
   0   8  20      120.84      109.48      8.31 o 
   1   8  20        6.44        4.62      3.01 o 
   2   8  20       82.16       90.50      5.36 o 
  -6   9  20       19.07       24.37      4.06 o 
  -5   9  20        9.06        7.27      3.49 o 
  -4   9  20       18.85       26.41      3.78 o 
  -3   9  20       18.50       13.97      3.25 o 
  -2   9  20       59.90       58.56      4.94 o 
  -1   9  20       19.59       11.19      4.51 o 
   0   9  20       23.03       31.35      5.92 o 
   1   9  20       86.82      108.29      5.76 o 
  -4  10  20        0.80       10.76      4.94 o 
  -3  10  20       20.76       25.32      3.82 o 
  -1  10  20        1.42       -3.48      4.24 o 
 -10   1  21       37.93       38.59      5.81 o 
  -9   1  21        0.17       -1.54      3.03 o 
  -8   1  21       82.83       90.41      3.43 o 
  -7   1  21      284.90      279.59      6.08 o 
  -6   1  21      153.67      135.76      3.80 o 
  -5   1  21      188.30      211.97      4.77 o 
  -4   1  21       26.75       25.65      1.89 o 
  -3   1  21     1100.02     1136.09     26.64 o 
  -2   1  21      226.63      246.31      7.82 o 
  -1   1  21       67.39       67.62      3.86 o 
   0   1  21     1259.53     1232.16     23.60 o 
   1   1  21      538.29      548.55     11.75 o 
   2   1  21      215.27      190.88      9.40 o 
   3   1  21      281.36      266.22      9.24 o 
   4   1  21      151.92      149.53      5.35 o 
   5   1  21       86.46       93.06      6.84 o 
  -9   2  21       36.42       39.74      3.37 o 
  -8   2  21       38.31       35.84      3.08 o 
  -7   2  21      269.95      246.59      6.17 o 
  -6   2  21      291.72      283.12      5.99 o 
  -5   2  21        5.86        6.74      1.88 o 
  -4   2  21      365.51      379.45     10.76 o 
  -3   2  21      499.56      499.40     13.08 o 
  -2   2  21        6.22       11.80      2.55 o 
  -1   2  21      184.68      140.51      8.67 o 
   0   2  21       84.49       96.35      4.20 o 
   1   2  21      243.99      250.54      6.90 o 
   2   2  21      253.11      251.21      8.37 o 
   3   2  21        8.89        8.39      2.76 o 
   4   2  21      192.57      194.99     10.16 o 
   5   2  21       24.86       26.32      3.94 o 
  -9   3  21        8.27        2.53      3.20 o 
  -8   3  21        0.56        1.09      2.95 o 
  -7   3  21        4.69        6.63      1.81 o 
  -6   3  21        1.25       -0.49      1.60 o 
  -5   3  21      280.85      281.00      5.37 o 
  -4   3  21       20.80       20.97      1.76 o 
  -3   3  21        5.59        4.56      2.34 o 
  -2   3  21       11.78        4.71      2.24 o 
  -1   3  21       20.39       13.04      2.75 o 
   0   3  21      178.61      162.80      7.09 o 
   1   3  21      112.17       98.54      6.12 o 
   2   3  21       37.47       37.04      6.66 o 
   3   3  21       39.52       32.33      5.87 o 
   4   3  21        6.93        3.97      3.29 o 
  -9   4  21       51.47       51.40      3.40 o 
  -8   4  21       30.00       31.96      2.92 o 
  -7   4  21       38.91       40.64      4.31 o 
  -6   4  21      248.64      241.46      5.07 o 
  -5   4  21        1.87        0.53      1.55 o 
  -4   4  21      684.22      649.94     14.61 o 
  -3   4  21       24.51       15.23      2.66 o 
  -2   4  21       35.37       47.86      3.61 o 
  -1   4  21      283.70      236.78      7.74 o 
   0   4  21      288.61      274.30      6.99 o 
   1   4  21      776.92      805.42     16.32 o 
   2   4  21       94.32      124.29      4.70 o 
   3   4  21       22.14       24.52      3.60 o 
   4   4  21      151.68      147.53      6.78 o 
  -9   5  21        4.58        0.83      3.13 o 
  -8   5  21       14.43       17.63      2.73 o 
  -7   5  21       35.99       35.72      2.86 o 
  -6   5  21        0.14       -2.43      1.94 o 
  -5   5  21      182.56      180.37      4.62 o 
  -4   5  21       11.88       10.31      2.17 o 
  -3   5  21       61.28       63.87      3.09 o 
  -2   5  21       21.37       20.17      3.42 o 
  -1   5  21        1.43       -0.12      2.49 o 
   0   5  21      369.82      377.12     10.96 o 
   1   5  21      261.32      260.43      6.87 o 
   2   5  21       31.63       33.74      3.76 o 
   3   5  21       80.81       78.98      5.08 o 
   4   5  21        0.22       -4.43      2.96 o 
  -8   6  21        0.29        2.46      3.67 o 
  -7   6  21       11.55       12.30      2.85 o 
  -6   6  21       11.51       15.42      2.74 o 
  -5   6  21        1.23       -0.83      2.28 o 
  -4   6  21        0.71        2.39      2.06 o 
  -3   6  21        2.47        1.08      2.05 o 
  -2   6  21        5.41        6.59      3.40 o 
  -1   6  21      168.97      169.53      6.51 o 
   0   6  21        0.17        1.79      2.67 o 
   1   6  21       62.38       55.59      5.95 o 
   2   6  21       46.14       45.64      4.28 o 
   3   6  21        3.90        5.03      5.68 o 
  -7   7  21       38.28       32.71      3.34 o 
  -6   7  21       22.96       30.68      3.24 o 
  -5   7  21      244.25      238.58      9.25 o 
  -4   7  21        1.62       -2.24      2.16 o 
  -3   7  21       65.46       84.75      3.87 o 
  -2   7  21      260.67      272.10     14.86 o 
  -1   7  21        3.43        3.88      4.62 o 
   0   7  21      162.58      175.26      6.84 o 
   1   7  21       77.26       80.21      9.26 o 
   2   7  21       52.57       66.86      6.55 o 
   3   7  21       76.76       88.21      5.70 o 
  -6   8  21        8.45        9.13      2.90 o 
  -5   8  21        6.17        3.08      2.68 o 
  -4   8  21       13.41       13.51      3.34 o 
  -3   8  21        7.83        7.07      2.47 o 
  -2   8  21        0.18        0.57      4.48 o 
  -1   8  21       58.01       52.10      4.22 o 
   0   8  21        6.29        0.00      4.56 o 
   1   8  21       13.44       19.02      5.32 o 
   2   8  21       25.10       24.49      3.89 o 
  -5   9  21       27.12       31.01      4.03 o 
  -4   9  21        0.02        0.92      3.80 o 
  -3   9  21       15.28       23.96      3.69 o 
  -2   9  21       42.41       49.69      4.26 o 
  -1   9  21        0.70       -1.30      4.24 o 
   0   9  21       23.36       40.32      6.25 o 
  -9   0  22       90.34      113.50      5.70 o 
  -8   0  22       19.01       16.34      3.15 o 
  -7   0  22      726.78      617.06     20.95 o 
  -6   0  22      124.73       85.25      4.28 o 
  -5   0  22       58.21       74.30      3.92 o 
  -4   0  22      286.92      318.50     13.26 o 
  -3   0  22      171.39      153.87      8.15 o 
  -2   0  22     2149.81     2212.33     70.47 o 
  -1   0  22       17.27       23.85      4.40 o 
   0   0  22       26.94       28.31      4.29 o 
   1   0  22     1480.02     1541.48     50.58 o 
   2   0  22        8.05        6.14      4.07 o 
   3   0  22       68.79       55.92      6.66 o 
   4   0  22      334.33      301.85     12.25 o 
  -9   1  22        0.72        1.08      2.58 o 
  -8   1  22       30.36       32.38      2.61 o 
  -7   1  22        0.31       -1.34      1.94 o 
  -6   1  22       15.42       18.01      2.08 o 
  -5   1  22        8.65       14.19      2.88 o 
  -4   1  22       77.97       69.40      3.95 o 
  -3   1  22      589.49      568.11     14.71 o 
  -2   1  22      163.31      181.67     10.21 o 
  -1   1  22       10.29       11.00      2.59 o 
   0   1  22       11.92       15.35      2.15 o 
   1   1  22        3.11        3.98      2.11 o 
   2   1  22      111.14      115.67      4.47 o 
   3   1  22        8.93        6.64      2.40 o 
   4   1  22        3.02        5.09      2.53 o 
  -9   2  22        8.54        8.14      2.73 o 
  -8   2  22        2.00        3.22      2.47 o 
  -7   2  22       57.60       68.70      4.21 o 
  -6   2  22       17.33       12.86      1.98 o 
  -5   2  22      273.71      298.12      5.63 o 
  -4   2  22      265.82      297.69      6.67 o 
  -3   2  22       85.54       72.61      4.11 o 
  -2   2  22      214.58      199.79      7.53 o 
  -1   2  22       63.81       67.98      4.05 o 
   0   2  22       14.15        5.09      2.02 o 
   1   2  22      790.71      788.09     16.06 o 
   2   2  22        0.95        0.78      2.14 o 
   3   2  22        7.06        6.10      2.41 o 
   4   2  22      110.95      109.77      7.01 o 
  -9   3  22        7.92        7.64      3.46 o 
  -8   3  22      121.37      115.77      4.25 o 
  -7   3  22        3.98        5.88      1.84 o 
  -6   3  22      409.55      429.54      7.53 o 
  -5   3  22      100.24      108.26      3.20 o 
  -4   3  22       82.78       73.50      3.14 o 
  -3   3  22      759.01      681.42     17.17 o 
  -2   3  22       10.33       12.79      2.66 o 
  -1   3  22      240.06      221.77      7.57 o 
   0   3  22      527.83      502.46     14.51 o 
   1   3  22       24.25       32.68      2.71 o 
   2   3  22      197.25      198.81      5.99 o 
   3   3  22       46.57       47.54      6.63 o 
   4   3  22       71.09       69.99      5.03 o 
  -9   4  22       12.13       12.00      2.89 o 
  -8   4  22        0.10        0.93      2.35 o 
  -7   4  22       21.34       19.65      2.60 o 
  -6   4  22       22.58       16.03      2.04 o 
  -5   4  22       11.49       13.44      1.86 o 
  -4   4  22       30.12       29.14      2.51 o 
  -3   4  22      164.80      169.48      9.10 o 
  -2   4  22        0.25       -0.07      2.40 o 
  -1   4  22       96.87       97.50      4.86 o 
   0   4  22       59.99       79.26      4.61 o 
   1   4  22      101.44      106.33      4.36 o 
   2   4  22       60.95       63.24      3.56 o 
   3   4  22       19.84       21.07      3.65 o 
   4   4  22        0.42        1.40      3.28 o 
  -8   5  22       18.25       20.42      2.83 o 
  -7   5  22        3.09        5.52      2.37 o 
  -6   5  22      108.79      114.28      4.82 o 
  -5   5  22       66.71       65.14      4.22 o 
  -4   5  22       25.13       31.68      2.97 o 
  -3   5  22       12.46       11.85      2.64 o 
  -2   5  22        5.10        4.38      3.78 o 
  -1   5  22      172.02      180.97      6.76 o 
   0   5  22      444.24      460.90     12.89 o 
   1   5  22       20.20       21.25      2.63 o 
   2   5  22      150.46      140.35     10.21 o 
   3   5  22       21.73       18.78      3.59 o 
  -8   6  22        0.33        0.60      3.39 o 
  -7   6  22       79.03       79.65      6.67 o 
  -6   6  22       13.77        8.97      3.37 o 
  -5   6  22      158.89      170.44      6.61 o 
  -4   6  22       86.65       97.66      4.63 o 
  -3   6  22       37.27       31.48      4.51 o 
  -2   6  22      213.76      212.47     13.07 o 
  -1   6  22      475.11      488.92     13.40 o 
   0   6  22       25.42       37.41      3.63 o 
   1   6  22      139.80      140.08      8.15 o 
   2   6  22        1.46       -1.96      3.01 o 
   3   6  22       73.37       79.68      5.44 o 
  -7   7  22        9.45       13.31      3.01 o 
  -6   7  22        1.61        5.24      3.57 o 
  -5   7  22        1.85        4.03      3.11 o 
  -4   7  22        0.54        0.24      2.32 o 
  -3   7  22        6.74       11.48      3.11 o 
  -2   7  22        0.85       -2.44      3.26 o 
  -1   7  22        0.20       -1.96      2.67 o 
   0   7  22        6.20        1.26      2.82 o 
   1   7  22        3.49       -2.50      4.07 o 
   2   7  22        6.46        7.38      3.27 o 
  -6   8  22        0.49        4.30      2.82 o 
  -5   8  22      100.37      116.02      5.84 o 
  -4   8  22       45.40       52.14      4.32 o 
  -3   8  22        5.65       -1.92      2.86 o 
  -2   8  22      138.33      147.97      7.63 o 
  -1   8  22       30.43       39.29      9.02 o 
   0   8  22       50.71       62.97      6.68 o 
   1   8  22       70.53       50.37      6.68 o 
  -4   9  22        0.21        5.39      4.43 o 
  -3   9  22        8.75        6.03      4.62 o 
  -2   9  22        7.86        9.38      4.43 o 
  -1   9  22       33.12       34.61      5.92 o 
  -9   1  23       65.73       79.16      4.18 o 
  -8   1  23       25.84       23.45      2.40 o 
  -7   1  23       68.60       65.68      3.00 o 
  -6   1  23      174.56      171.13      4.44 o 
  -5   1  23        8.10        6.68      2.36 o 
  -4   1  23      369.95      375.57     23.12 o 
  -3   1  23      377.14      406.94     24.53 o 
  -2   1  23      654.63      589.97     31.84 o 
  -1   1  23      255.42      280.33      8.76 o 
   0   1  23       68.78       64.78      4.68 o 
   1   1  23      495.55      487.26     10.85 o 
   2   1  23      349.78      312.16     11.39 o 
   3   1  23        1.21        3.27      2.33 o 
   4   1  23      113.60      116.52      6.17 o 
  -9   2  23       12.71       14.93      2.99 o 
  -8   2  23       56.81       50.38      3.40 o 
  -7   2  23       74.39       55.72      3.00 o 
  -6   2  23       47.45       67.00      3.47 o 
  -5   2  23      208.48      198.93      4.96 o 
  -4   2  23      132.65      150.66      5.93 o 
  -3   2  23      439.03      426.10     11.79 o 
  -2   2  23      641.35      615.62     15.86 o 
  -1   2  23       26.25       23.89      3.13 o 
   0   2  23       17.28       15.70      3.34 o 
   1   2  23      107.00       92.04      4.51 o 
   2   2  23       50.47       60.61      3.45 o 
   3   2  23       93.17      102.87      4.53 o 
   4   2  23        2.36        4.08      3.28 o 
  -9   3  23        2.79        5.85      2.69 o 
  -8   3  23        2.86        3.09      2.40 o 
  -7   3  23        5.99        7.86      1.99 o 
  -6   3  23       34.44       50.50      2.54 o 
  -5   3  23       59.94       60.90      2.95 o 
  -4   3  23       13.40       23.42      3.06 o 
  -3   3  23        2.67        9.54      3.29 o 
  -2   3  23        3.63        3.09      2.67 o 
  -1   3  23       43.01       55.22      4.27 o 
   0   3  23      266.09      224.11      8.75 o 
   1   3  23       26.38       23.35      2.89 o 
   2   3  23       17.43       18.48      2.61 o 
   3   3  23        2.55        2.44      3.09 o 
  -8   4  23       79.39       87.97      3.94 o 
  -7   4  23       99.29      102.23      4.00 o 
  -6   4  23       88.97       86.75      3.15 o 
  -5   4  23      457.36      447.78      9.98 o 
  -4   4  23       25.28       37.39      3.49 o 
  -3   4  23       44.36       38.33      3.53 o 
  -2   4  23      240.26      210.03      7.49 o 
  -1   4  23        0.09        2.22      2.71 o 
   0   4  23      421.39      413.29     11.87 o 
   1   4  23       67.96       63.79      3.50 o 
   2   4  23       99.96       90.34      5.14 o 
   3   4  23      165.16      174.39      7.48 o 
  -8   5  23       27.53       27.71      3.04 o 
  -7   5  23        1.08        1.02      2.32 o 
  -6   5  23      105.48      103.08      5.13 o 
  -5   5  23        6.64        4.06      2.28 o 
  -4   5  23       37.96       41.64      5.00 o 
  -3   5  23        1.84        0.79      4.02 o 
  -2   5  23       33.51       28.72      3.36 o 
  -1   5  23      361.42      368.45     17.71 o 
   0   5  23       28.98       28.06      3.51 o 
   1   5  23       16.77       14.92      3.37 o 
   2   5  23       55.42       61.50      4.65 o 
   3   5  23       16.06       19.47      3.84 o 
  -7   6  23        2.82       12.39      2.99 o 
  -6   6  23        4.42        1.65      2.58 o 
  -5   6  23        4.21        7.78      2.47 o 
  -4   6  23        0.14       -0.56      2.86 o 
  -3   6  23       28.99       31.99      3.67 o 
  -2   6  23       57.65       62.98      4.34 o 
  -1   6  23       17.14       16.08      3.32 o 
   0   6  23       12.46       10.11      3.53 o 
   1   6  23       14.50        7.93      4.84 o 
   2   6  23        0.07        0.25      3.10 o 
  -6   7  23       73.57       81.77      5.20 o 
  -5   7  23       16.74       24.34      3.76 o 
  -4   7  23      108.91      118.85      6.36 o 
  -3   7  23      128.64      121.07      5.90 o 
  -2   7  23       35.39       50.95      4.20 o 
  -1   7  23      231.95      239.37     10.76 o 
   0   7  23        0.25        5.43      4.67 o 
   1   7  23       36.67       35.43      6.30 o 
  -5   8  23       35.03       29.33      4.11 o 
  -4   8  23        3.00       -5.60      4.40 o 
  -3   8  23        7.04        4.39      3.24 o 
  -2   8  23       24.46       17.82      3.50 o 
  -1   8  23        7.51       12.38      3.55 o 
   0   8  23       12.83       21.62      5.65 o 
  -9   0  24       38.26       42.04      4.15 o 
  -8   0  24       99.44      120.58      5.74 o 
  -7   0  24        0.33       -0.54      4.46 o 
  -6   0  24      127.60      107.05      5.01 o 
  -5   0  24      216.85      188.59      9.45 o 
  -4   0  24       85.01       99.27      6.79 o 
  -3   0  24     1164.36     1311.98     43.63 o 
  -2   0  24       71.80       60.20      5.98 o 
  -1   0  24      419.48      387.67     15.92 o 
   0   0  24      122.38      118.66      8.10 o 
   1   0  24       13.07        4.81      2.67 o 
   2   0  24      701.15      745.23     19.25 o 
   3   0  24      138.23      133.58      6.36 o 
  -9   1  24       12.29       11.71      2.87 o 
  -8   1  24       11.18       12.06      2.31 o 
  -7   1  24        1.18        3.47      1.97 o 
  -6   1  24       37.65       45.02      2.65 o 
  -5   1  24       96.36       88.36      5.51 o 
  -4   1  24      175.76      176.92      6.61 o 
  -3   1  24        3.01       -1.17      2.44 o 
  -2   1  24      167.23      142.69      5.99 o 
  -1   1  24        4.72        3.65      2.67 o 
   0   1  24       37.44       32.24      3.64 o 
   1   1  24       86.30       88.59      3.96 o 
   2   1  24        8.51        4.88      3.18 o 
   3   1  24        0.74        1.33      2.41 o 
  -9   2  24        2.32        2.44      2.76 o 
  -8   2  24       47.65       42.72      3.91 o 
  -7   2  24        0.16       -1.31      1.93 o 
  -6   2  24      237.29      226.31      4.92 o 
  -5   2  24        6.62       10.65      4.48 o 
  -4   2  24        4.92        2.25      2.48 o 
  -3   2  24      156.17      188.36      7.03 o 
  -2   2  24       12.61       16.07      3.15 o 
  -1   2  24      372.68      365.76     18.50 o 
   0   2  24      118.86      112.83      5.53 o 
   1   2  24       10.63       10.25      2.40 o 
   2   2  24      133.55      126.23      4.91 o 
   3   2  24       16.64       26.61      3.05 o 
  -8   3  24        4.62        6.20      2.49 o 
  -7   3  24      113.59      123.21      3.80 o 
  -6   3  24       25.14       34.49      2.64 o 
  -5   3  24      153.03      133.95      5.65 o 
  -4   3  24      257.21      260.02      8.49 o 
  -3   3  24        0.86        2.14      2.48 o 
  -2   3  24      671.36      640.95     16.63 o 
  -1   3  24      272.99      264.83     10.95 o 
   0   3  24       28.10       33.98      3.74 o 
   1   3  24       91.01       87.42      5.03 o 
   2   3  24       16.03       11.99      2.61 o 
   3   3  24      255.04      267.67      9.48 o 
  -8   4  24       11.69       17.81      2.83 o 
  -7   4  24        6.26        8.22      3.26 o 
  -6   4  24        8.20        8.54      2.17 o 
  -5   4  24       47.14       33.97      4.35 o 
  -4   4  24        0.86        4.61      2.73 o 
  -3   4  24        4.18        1.29      2.75 o 
  -2   4  24        1.28       -1.77      2.65 o 
  -1   4  24       50.40       53.04      4.08 o 
   0   4  24        1.84        4.41      2.79 o 
   1   4  24        0.05       -0.80      2.79 o 
   2   4  24       13.72       13.28      3.58 o 
  -8   5  24        5.05        4.53      2.58 o 
  -7   5  24       97.77       95.13      4.04 o 
  -6   5  24        7.35       13.60      3.26 o 
  -5   5  24       92.58      100.07      4.21 o 
  -4   5  24      100.66      103.55      5.35 o 
  -3   5  24        9.93        4.22      2.88 o 
  -2   5  24       66.82       75.50      4.53 o 
  -1   5  24        0.69       -3.45      2.79 o 
   0   5  24       86.75       90.30      6.49 o 
   1   5  24      145.09      170.37      7.06 o 
   2   5  24       18.99       24.50      3.85 o 
  -7   6  24        5.34        1.37      2.76 o 
  -6   6  24      100.06       99.51      7.77 o 
  -5   6  24       40.27       38.44      3.23 o 
  -4   6  24       63.83       77.35      4.82 o 
  -3   6  24       62.16       74.46      4.55 o 
  -2   6  24       48.83       40.50      3.88 o 
  -1   6  24      237.22      256.54      8.82 o 
   0   6  24       65.11       66.05      7.28 o 
   1   6  24        0.89        2.28      4.84 o 
  -6   7  24        2.31        2.29      3.17 o 
  -5   7  24       12.58        8.25      3.26 o 
  -4   7  24        1.64        1.18      3.08 o 
  -3   7  24        6.72        8.81      3.61 o 
  -2   7  24        5.00        4.39      4.92 o 
  -1   7  24        0.13        1.17      2.92 o 
   0   7  24        1.46        5.16      4.56 o 
  -4   8  24       13.87       19.78      5.54 o 
  -3   8  24      138.54      144.43      6.70 o 
  -2   8  24        2.51        2.23      3.17 o 
  -1   8  24       73.60       82.64      7.88 o 
  -8   1  25       58.72       70.03      3.31 o 
  -7   1  25       28.47       35.01      2.66 o 
  -6   1  25        0.33        0.17      2.75 o 
  -5   1  25      194.00      209.70      7.41 o 
  -4   1  25       15.27       10.30      3.00 o 
  -3   1  25      531.19      565.15     15.06 o 
  -2   1  25      357.87      343.42     10.43 o 
  -1   1  25      133.42      104.23      5.30 o 
   0   1  25      196.24      199.98      7.43 o 
   1   1  25      249.99      254.82     10.10 o 
   2   1  25       82.21       84.31      5.04 o 
   3   1  25      194.76      193.65      6.78 o 
  -8   2  25        6.05        5.83      2.64 o 
  -7   2  25       41.55       39.28      3.08 o 
  -6   2  25      115.87      106.29      3.90 o 
  -5   2  25       37.00       27.31      3.36 o 
  -4   2  25      472.60      488.89     13.39 o 
  -3   2  25      172.70      156.82      6.35 o 
  -2   2  25       15.40       10.26      2.98 o 
  -1   2  25      144.01      146.48     12.99 o 
   0   2  25       12.77       11.52      3.09 o 
   1   2  25       70.98       75.94      7.33 o 
   2   2  25      147.04      145.53      5.29 o 
  -8   3  25        5.93       12.88      3.06 o 
  -7   3  25        1.51       -1.43      1.90 o 
  -6   3  25       62.43       71.45      3.33 o 
  -5   3  25       12.67       31.10      3.80 o 
  -4   3  25       12.12       12.40      3.07 o 
  -3   3  25        3.58        4.23      3.45 o 
  -2   3  25        8.78       12.31      2.92 o 
  -1   3  25       46.11       43.34      4.07 o 
   0   3  25        0.49       -0.61      2.77 o 
   1   3  25       36.11       37.88      4.10 o 
   2   3  25       28.46       34.50      3.74 o 
  -8   4  25       17.74       21.39      2.95 o 
  -7   4  25       51.53       67.21      3.54 o 
  -6   4  25      169.49      163.40      4.82 o 
  -5   4  25        4.98        1.66      2.86 o 
  -4   4  25      195.54      193.80      7.13 o 
  -3   4  25       88.88       97.57      8.77 o 
  -2   4  25       93.68       94.88      5.87 o 
  -1   4  25      460.10      450.34     12.90 o 
   0   4  25        3.85        6.64      2.97 o 
   1   4  25       16.24       23.42      3.74 o 
   2   4  25      155.07      154.64     14.26 o 
  -7   5  25       41.14       53.03      4.53 o 
  -6   5  25        3.68       -3.59      2.80 o 
  -5   5  25      110.00      108.84      7.17 o 
  -4   5  25        3.76        8.59      3.37 o 
  -3   5  25       36.00       37.51      3.92 o 
  -2   5  25       68.43       87.13      5.03 o 
  -1   5  25        2.67       -0.52      2.94 o 
   0   5  25      156.14      154.03     16.41 o 
   1   5  25        0.26        1.09      4.84 o 
  -6   6  25        0.11        1.68      3.50 o 
  -5   6  25        1.81       -3.39      3.05 o 
  -4   6  25       14.07       16.54      3.49 o 
  -3   6  25       37.70       40.05      6.74 o 
  -2   6  25      107.59      115.06      5.94 o 
  -1   6  25        6.68        7.97      3.27 o 
   0   6  25        0.15       -1.41      3.01 o 
  -5   7  25       73.50       91.66      8.04 o 
  -4   7  25       30.67       24.28      3.87 o 
  -3   7  25       71.76       80.67      6.00 o 
  -2   7  25       97.28      105.39      5.74 o 
  -1   7  25       38.04       40.86      5.03 o 
  -8   0  26        7.38        9.53      3.26 o 
  -7   0  26       61.70       56.15      4.78 o 
  -6   0  26      128.63      110.24      7.77 o 
  -5   0  26      174.46      180.49      9.78 o 
  -4   0  26      297.40      294.32     13.15 o 
  -3   0  26      107.04      100.30      7.33 o 
  -2   0  26      233.91      303.61     13.75 o 
  -1   0  26       23.90       25.59      4.73 o 
   0   0  26      198.24      180.66     10.32 o 
   1   0  26      478.58      459.87     18.91 o 
   2   0  26       36.71       34.72      4.02 o 
  -8   1  26        2.49        2.68      2.23 o 
  -7   1  26        5.20        7.97      2.50 o 
  -6   1  26       15.46       22.71      3.44 o 
  -5   1  26       29.17       38.15      3.86 o 
  -4   1  26      101.76       76.23      4.80 o 
  -3   1  26      214.21      220.00      7.91 o 
  -2   1  26       47.88       48.59      4.13 o 
  -1   1  26        1.39       -1.17      2.72 o 
   0   1  26       55.13       52.40      4.30 o 
   1   1  26       24.02       26.51      3.90 o 
   2   1  26       26.37       28.64      3.24 o 
  -8   2  26        3.24        1.59      6.74 o 
  -7   2  26       51.57       64.07      3.41 o 
  -6   2  26        1.84        0.57      2.71 o 
  -5   2  26       32.16       41.39      3.84 o 
  -4   2  26      100.72      108.06     17.63 o 
  -3   2  26        7.46        7.93      3.26 o 
  -2   2  26      356.31      377.13     19.70 o 
  -1   2  26       19.58       26.24      3.61 o 
   0   2  26        2.43        1.32      3.04 o 
   1   2  26      117.57      105.66      5.74 o 
   2   2  26        0.09        0.72      2.60 o 
  -7   3  26        0.11       -1.50      2.07 o 
  -6   3  26      104.02      104.45      5.32 o 
  -5   3  26      206.18      208.83     14.21 o 
  -4   3  26       94.72       81.24      4.83 o 
  -3   3  26      320.12      310.60      9.82 o 
  -2   3  26        2.01        3.65      2.92 o 
  -1   3  26      208.34      210.66      7.93 o 
   0   3  26      113.41      116.56      6.06 o 
   1   3  26        0.98       -3.74      3.56 o 
  -7   4  26        4.14        9.43      2.94 o 
  -6   4  26       28.63       21.79      3.61 o 
  -5   4  26        2.66        2.86      5.19 o 
  -4   4  26        6.98        6.28      2.96 o 
  -3   4  26       14.53       16.99      3.44 o 
  -2   4  26        1.36        5.23      3.15 o 
  -1   4  26       21.02       24.77      3.56 o 
   0   4  26       45.87       40.14      4.09 o 
   1   4  26        5.56        3.88      3.59 o 
  -6   5  26       30.52       35.21      5.92 o 
  -5   5  26       55.09       59.13      8.07 o 
  -4   5  26       14.63       15.19      3.51 o 
  -3   5  26      135.84      141.10      6.66 o 
  -2   5  26        0.07       -1.51      5.81 o 
  -1   5  26      117.03      112.86     16.87 o 
   0   5  26       60.07       61.95      4.88 o 
  -5   6  26       60.70       70.66      4.99 o 
  -4   6  26      131.17      132.62     10.24 o 
  -3   6  26        0.02       -1.46      3.07 o 
  -2   6  26      131.10      141.99      6.70 o 
  -1   6  26       34.71       33.20      4.11 o 
  -3   7  26        0.56        0.57      3.05 o 
  -7   1  27       17.48       18.50      3.30 o 
  -6   1  27       99.59      104.49      9.86 o 
  -5   1  27        0.64       -1.72      2.63 o 
  -4   1  27      278.43      269.38      8.85 o 
  -3   1  27       62.78       53.79     10.00 o 
  -2   1  27      157.76      186.63      7.27 o 
  -1   1  27      154.21      139.58      6.20 o 
   0   1  27        2.80        2.28      3.22 o 
   1   1  27      180.92      191.12     10.49 o 
  -7   2  27       34.99       34.10      3.78 o 
  -6   2  27        1.31        0.72      2.98 o 
  -5   2  27      268.35      302.79     16.90 o 
  -4   2  27       14.27       20.04      3.40 o 
  -3   2  27      179.48      171.37      6.97 o 
  -2   2  27      104.38      110.77     11.82 o 
  -1   2  27        3.39        3.76      3.17 o 
   0   2  27      160.27      133.14      6.20 o 
   1   2  27       35.46       31.87      4.22 o 
  -7   3  27       14.57       21.90      4.81 o 
  -6   3  27        0.09        1.57      3.03 o 
  -5   3  27        0.02       -1.16      2.80 o 
  -4   3  27        0.65        9.37      3.38 o 
  -3   3  27       22.19       29.80      4.02 o 
  -2   3  27       18.99       13.27      3.49 o 
  -1   3  27       33.45       25.61      3.74 o 
   0   3  27        2.34        0.62      3.25 o 
   1   3  27        2.05        3.84      3.41 o 
  -6   4  27       18.82       24.57      3.65 o 
  -5   4  27      160.93      161.90      6.97 o 
  -4   4  27       27.29       35.93      4.13 o 
  -3   4  27      123.50      116.97      5.85 o 
  -2   4  27      141.10      142.26     16.60 o 
  -1   4  27        8.03       14.85      4.84 o 
   0   4  27      175.07      177.29     19.97 o 
  -6   5  27       32.75       38.69      6.36 o 
  -5   5  27        3.34        4.12      3.29 o 
  -4   5  27       51.21       47.52      4.45 o 
  -3   5  27       16.25       13.55      3.61 o 
  -2   5  27       26.97       27.48      3.78 o 
  -1   5  27      123.72      122.49      6.87 o 
  -4   6  27        0.71       -1.94      3.20 o 
  -3   6  27       23.09       24.71      5.30 o 
  -2   6  27        4.46        4.01      3.25 o 
  -7   0  28       28.72       22.44      5.22 o 
  -6   0  28      146.99      159.68      9.67 o 
  -5   0  28       85.45       78.62      7.01 o 
  -4   0  28       67.07       74.82      7.12 o 
  -3   0  28      180.23      173.32      9.83 o 
  -2   0  28        0.79        3.37      4.18 o 
  -1   0  28      263.67      294.97     14.07 o 
   0   0  28      157.62      147.19      9.94 o 
  -7   1  28       20.65       24.99      3.63 o 
  -6   1  28        9.09       12.04      3.64 o 
  -5   1  28       54.29       43.50      5.49 o 
  -4   1  28       46.75       49.42      4.26 o 
  -3   1  28        3.60        3.55      3.21 o 
  -2   1  28       15.50       16.58      3.48 o 
  -1   1  28       12.72       14.58      3.67 o 
   0   1  28       26.76       34.13      4.32 o 
  -7   2  28        5.31        7.49      3.35 o 
  -6   2  28       27.18       42.12      4.09 o 
  -5   2  28       16.41       27.02      3.60 o 
  -4   2  28       11.43       14.10      3.52 o 
  -3   2  28      160.68      162.64      7.09 o 
  -2   2  28        2.32        3.10      3.45 o 
  -1   2  28       43.11       47.06      4.28 o 
   0   2  28       28.06       26.59      4.03 o 
  -6   3  28        6.39       10.26      3.39 o 
  -5   3  28       53.70       55.15      4.63 o 
  -4   3  28      178.27      172.56      7.30 o 
  -3   3  28        6.09        7.42      3.38 o 
  -2   3  28      308.18      291.30      9.85 o 
  -1   3  28       80.67       76.67      6.90 o 
   0   3  28       49.71       59.47      4.88 o 
  -5   4  28       10.84       13.07      3.65 o 
  -4   4  28        0.80        2.48      3.14 o 
  -3   4  28       35.35       33.46      4.00 o 
  -2   4  28        6.49       11.27      3.64 o 
  -1   4  28        1.25        3.65      3.47 o 
  -4   5  28       74.25       90.99      6.06 o 
  -3   5  28        3.49        2.41      5.32 o 
  -2   5  28       37.19       48.16      4.57 o 
  -6   1  29       27.32       26.08      3.72 o 
  -5   1  29       63.08       81.11      5.19 o 
  -4   1  29        7.44        3.70      3.23 o 
  -3   1  29      120.94      120.48      6.28 o 
  -2   1  29      203.69      227.39      8.66 o 
  -1   1  29       32.87       40.02      4.55 o 
  -6   2  29       52.45       56.64      4.97 o 
  -5   2  29        0.39       -1.10      2.97 o 
  -4   2  29       96.10      110.97      6.03 o 
  -3   2  29       73.11       91.59      5.63 o 
  -2   2  29       27.80       29.01      4.15 o 
  -1   2  29       94.24      103.27     20.16 o 
  -5   3  29        0.17       -3.49      2.99 o 
  -4   3  29        2.12        5.36      3.40 o 
  -3   3  29        0.08        2.76      3.11 o 
  -2   3  29        1.16       -0.89      3.17 o 
  -4   0  30       67.54       53.08      6.36 o 
  -3   0  30        5.77        9.07      5.16 o 
  -2   0  30      276.72      295.73     14.51 o 
  -4   1  30        3.54       -1.32      5.68 o 
  -3   1  30       37.93       42.62      8.72 o 
                                                 
